# Supplementary material for: Taxonomically restricted genes are associated with the evolution of sociality in the honey bee
Source: BMC Genomics. 2011 Mar 29;12:164. doi: 10.1186/1471-2164-12-164 (PMC3072959; doi:10.1186/1471-2164-12-164)
Supplement: Additional file 1 — Table S1 List of insect specific proteins (excel file). [file 1471-2164-12-164-S1.XLS]

## Sheet: Sheet1
Zhang et al (2009)
Insect-Specific Proteins
Apis mellifera ID	Classification in this study
GB10192-PA	arthropod
GB10869-PA	diverse invertebrates
GB10891-PA	metazoa
GB10954-PA	metazoa
GB11134-PA	other
GB11362-PA	other
GB11838-PA	other
GB12201-PA	metazoa
GB12225-PA	other
GB12600-PA	arthropod
GB13241-PA	other
GB13396-PA	metazoa
GB13928-PA	other
GB14225-PA	arthropod
GB14567-PA	other
GB14638-PA	other
GB14926-PA	other
GB14975-PA	arthropod
GB14992-PA	other
GB15106-PA	other
GB15179-PA	other
GB15784-PA	other
GB15866-PA	Insect-Specific
GB16366-PA	metazoa
GB16596-PA	metazoa
GB16775-PA	metazoa
GB16852-PA	other
GB17094-PA	other
GB17384-PA	metazoa
GB17409-PA	Insect-Specific
GB17786-PA	metazoa
GB17844-PA	other
GB17894-PA	other
GB18017-PA	other
GB18148-PA	metazoa
GB18522-PA	invertebrates
GB18626-PA	other
GB18637-PA	metazoa
GB18819-PA	arthropod
GB19075-PA	other
GB19360-PA	Insect-Specific
GB19413-PA	other
GB19584-PA	other
GB19655-PA	arthropod
GB19961-PA	other
GB19988-PA	other
