# Supplementary material for: Taxonomically restricted genes are associated with the evolution of sociality in the honey bee
Source: BMC Genomics. 2011 Mar 29;12:164. doi: 10.1186/1471-2164-12-164 (PMC3072959; doi:10.1186/1471-2164-12-164)
Supplement: Additional file 2 — Table S2 Functional characteristics of insect specific proteins (excel file). [file 1471-2164-12-164-S2.XLS]

## Sheet: Sheet1
Insect Specific Genes	Interproscan results: biological process is given if present, otherwise the most informative domain is given. SignalP and transmembrane domains ignored.
GB10110-PA	no hits
GB10165-PA	unintegrated
GB10209-PA	Insect cuticle protein
GB10333-PA	PANTHER PTHR12335 TIPE PROTEIN
GB10349-PA	no hits
GB10460-PA	PANTHER PTHR21177 FAMILY NOT NAMED
GB10492-PA	no hits
GB10628-PA	PFAM PF11018 Cuticle_3
GB10663-PA	no hits
GB10677-PA	PANTHER PTHR22506 FAMILY NOT NAMED
GB10733-PA	no hits
GB10734-PA	no hits
GB10889-PA	PANTHER PTHR21684 FAMILY NOT NAMED
GB10896-PA	no hits
GB10994-PA	SUPERFAMILY SSF46689 Homeodomain-like
GB10995-PA	no hits
GB11179-PA	Biological Process: sensory perception of smell (GO:0007608)
GB11248-PA	Biological Process: sensory perception of smell (GO:0007608)
GB11370-PA	2-oxo acid dehydrogenase, lipoyl-binding site
GB11378-PA	PANTHER PTHR21846 FAMILY NOT NAMED
GB11418-PA	Protein of unknown function DUF1676
GB11501-PA	PANTHER PTHR10009 YELLOW PROTEIN-RELATED
GB11565-PA	no hits
GB11627-PA	PFAM PF07165 DUF1397
GB11668-PA	Haemolymph juvenile hormone binding
GB11706-PA	Biological Process: metabolic process (GO:0008152)
GB11717-PA	C-type lectin
GB11742-PA	Biological Process: sensory perception of smell (GO:0007608)
GB11784-PA	no hits
GB11801-PA	no hits
GB11896-PA	no hits
GB11904-PA	Biological Process: sensory perception of smell (GO:0007608)
GB11937-PA	Biological Process: sensory perception of smell (GO:0007608)
GB12018-PA	Biological Process: sensory perception of smell (GO:0007608)
GB12037-PA	Biological Process: sensory perception of smell (GO:0007608)
GB12065-PA	Biological Process: sensory perception of smell (GO:0007608)
GB12128-PA	Zinc finger, AD-type
GB12169-PA	Biological Process: sensory perception of smell (GO:0007608)
GB12415-PA	Biological Process: sensory perception of smell (GO:0007608)
GB12500-PA	PANTHER PTHR22107 FAMILY NOT NAMED
GB12555-PA	Zinc finger, AD-type
GB12708-PA	Protein of unknown function DUF3736
GB12745-PA	Endoglin/CD105 antigen
GB12769-PA	PANTHER PTHR12335 TIPE PROTEIN (TEMPERATURE-INDUCED PARALYTIC E)
GB12811-PA	no hits
GB12822-PA	Calycin-like
GB13008-PA	Biological Process: sensory perception of smell (GO:0007608)
GB13121-PA	Biological Process: sensory perception of smell (GO:0007608)
GB13146-PA	Protein of unknown function DM4/12
GB13157-PA	no hits
GB13248-PA	Biological Process: sensory perception of smell (GO:0007608)
GB13349-PA	PANTHER PTHR21797 UNCHARACTERIZED
GB13355-PA	no hits
GB13364-PA	Biological Process: sensory perception of smell (GO:0007608)
GB13365-PA	Biological Process: lipid metabolic process (GO:0006629)
GB13485-PA	no hits
GB13544-PA	PANTHER PTHR22418 CORNETTO
GB13560-PA	Biological Process: transport (GO:0006810)
GB13601-PA	PFAM PF11018 Cuticle_3
GB13615-PA	Proteinase inhibitor I1, Kazal
GB13762-PA	Helix-turn-helix, Psq
GB13856-PA	PANTHER PTHR21879 UNCHARACTERIZED
GB13878-PA	PANTHER PTHR21879 UNCHARACTERIZED
GB13933-PA	PROFILE PS51257 PROKAR_LIPOPROTEIN
GB13938-PA	Biological Process: transport (GO:0006810)
GB13963-PA	Biological Process: sensory perception of smell (GO:0007608)
GB14038-PA	no hits
GB14045-PA	Biological Process: sensory perception of smell (GO:0007608)
GB14193-PA	Protein of unknown function DUF243
GB14248-PA	Biological Process: sensory perception of smell (GO:0007608)
GB14285-PA	Ribosomal protein S15
GB14384-PA	no hits
GB14403-PA	no hits
GB14410-PA	no hits
GB14430-PA	Biological Process: sensory perception of smell (GO:0007608)
GB14453-PA	Biological Process: sensory perception of smell (GO:0007608)
GB14757-PA	PROFILE PS51257 PROKAR_LIPOPROTEIN
GB14825-PA	PANTHER PTHR22533 FAMILY NOT NAMED
GB14828-PA	PANTHER PTHR22533 FAMILY NOT NAMED
GB14921-PA	no hits
GB14942-PA	Biological Process: sensory perception of smell (GO:0007608)
GB15008-PA	no hits
GB15038-PA	PANTHER PTHR21177 FAMILY NOT NAMED 6.4e-44 [29-249]T
GB15074-PA	Biological Process: sensory perception of smell (GO:0007608)
GB15323-PA	no hits
GB15364-PA	no hits
GB15398-PA	Actin-binding WH2
GB15456-PA	Biological Process: sensory perception of smell (GO:0007608)
GB15519-PA	no hits
GB15529-PA	no hits
GB15841-PA	Biological Process: metabolic process (GO:0008152)
GB15842-PA	Biological Process: sensory perception of smell (GO:0007608)
GB15845-PA	PANTHER PTHR21879 UNCHARACTERIZED
GB15865-PA	PANTHER PTHR21879 UNCHARACTERIZED
GB15866-PA	Biological Process: transport (GO:0006810)
GB16008-PA	Protein of unknown function DUF1397
GB16083-PA	PROFILE PS51225 MARVEL 10.046 [27-170]T
GB16140-PA	no hits
GB16170-PA	PANTHER PTHR21398 UNCHARACTERIZED 2.3e-13 [131-243]T
GB16201-PA	Haemolymph juvenile hormone binding
GB16291-PA	unintegrated
GB16411-PA	Biological Process: sensory perception of smell (GO:0007608)
GB16514-PA	no hits
GB16524-PA	Protein of unknown function DUF1676
GB16731-PA	Major royal jelly-related
GB16741-PA	no hits
GB16804-PA	PANTHER PTHR21879 UNCHARACTERIZED
GB16817-PA	PANTHER PTHR21879 UNCHARACTERIZED
GB16976-PA	no hits
GB17010-PA	Haemolymph juvenile hormone binding
GB17131-PA	PANTHER PTHR21398 UNCHARACTERIZED
GB17135-PA	no hits
GB17409-PA	no hits
GB17420-PA	Biological Process: sensory perception of smell (GO:0007608)
GB17489-PB	yellow-f
GB17662-PA	no hits
GB17666-PA	PANTHER PTHR12335 TIPE PROTEIN (TEMPERATURE-INDUCED PARALYTIC E)
GB17856-PA	Haemolymph juvenile hormone binding
GB17969-PA	no hits
GB17990-PA	PROFILE PS51257 PROKAR_LIPOPROTEIN 8.000 [1-32]T
GB18055-PA	Biological Process: sensory perception of smell (GO:0007608)
GB18061-PA	Biological Process: sensory perception of smell (GO:0007608)
GB18079-PA	no hits
GB18179-PA	Biological Process: sensory perception of smell (GO:0007608)
GB18258-PA	Biological Process: sensory perception of smell (GO:0007608)
GB18278-PA	PROFILE PS51257 PROKAR_LIPOPROTEIN
GB18363-PA	Biological Process: transport (GO:0006810)
GB18391-PA	Biological Process: sensory perception of smell (GO:0007608)
GB18400-PA	Biological Process: sensory perception of smell (GO:0007608)
GB18421-PA	Biological Process: sensory perception of smell (GO:0007608)
GB18464-PA	Biological Process: sensory perception of smell (GO:0007608)
GB18480-PA	Biological Process: carbohydrate metabolic process (GO:0005975)
GB18575-PA	no hits
GB18601-PA	Biological Process: sensory perception of smell (GO:0007608)
GB18674-PA	Zinc finger, AD-type
GB18709-PA	no hits
GB18716-PA	Biological Process: sensory perception of smell (GO:0007608)
GB18845-PA	Protein of unknown function DUF1676
GB19011-PA	UNCHARACTERIZED
GB19043-PA	Biological Process: translation (GO:0006412)
GB19104-PA	Biological Process: sensory perception of smell (GO:0007608)
GB19110-PA	Insect cuticle protein
GB19224-PA	no hits
GB19234-PA	Protein of unknown function DUF243
GB19255-PA	Biological Process: folic acid and derivative biosynthetic process (GO:0009396)
GB19360-PA	WD40 repeat, conserved site
GB19447-PA	Biological Process: sensory perception of smell (GO:0007608)
GB19561-PA	no hits
GB19667-PA	no hits
GB19697-PA	Biological Process: sensory perception of smell (GO:0007608)
GB19707-PA	no hits
GB19921-PA	no hits
GB19958-PA	PANTHER PTHR21369 FAMILY NOT NAMED
GB19990-PA	Biological Process: sensory perception of smell (GO:0007608)
GB20087-PA	TGF-beta receptor/activin receptor, type I/II
GB20157-PF	Glucose-methanol-choline oxidoreductase, N-terminal
GB30036-PA	Biological Process: sensory perception of smell (GO:0007608)
GB30037-PA	Biological Process: sensory perception of smell (GO:0007608)
GB30038-PA	Biological Process: sensory perception of smell (GO:0007608)
GB30107-PA	Biological Process: sensory perception of smell (GO:0007608)
GB30116-PA	Biological Process: sensory perception of smell (GO:0007608)
GB30118-PA	Biological Process: sensory perception of smell (GO:0007608)
GB30119-PA	Biological Process: sensory perception of smell (GO:0007608)
GB30120-PA	Biological Process: sensory perception of smell (GO:0007608)
GB30121-PA	Biological Process: sensory perception of smell (GO:0007608)
GB30131-PA	Biological Process: sensory perception of smell (GO:0007608)
GB30132-PA	Biological Process: sensory perception of smell (GO:0007608)
GB30133-PA	Biological Process: sensory perception of smell (GO:0007608)
GB30134-PA	Biological Process: sensory perception of smell (GO:0007608)
GB30135-PA	Biological Process: sensory perception of smell (GO:0007608)
GB30136-PA	Biological Process: sensory perception of smell (GO:0007608)
GB30144-PA	Biological Process: sensory perception of smell (GO:0007608)
GB30145-PA	Biological Process: sensory perception of smell (GO:0007608)
GB30151-PA	Biological Process: sensory perception of smell (GO:0007608)
GB30152-PA	Biological Process: sensory perception of smell (GO:0007608)
GB30153-PA	Biological Process: sensory perception of smell (GO:0007608)
GB30154-PA	Biological Process: sensory perception of smell (GO:0007608)
GB30155-PA	Biological Process: sensory perception of smell (GO:0007608)
GB30156-PA	Biological Process: sensory perception of smell (GO:0007608)
GB30160-PA	Biological Process: sensory perception of smell (GO:0007608)
GB30169-PA	Biological Process: sensory perception of smell (GO:0007608)
GB30170-PA	Biological Process: sensory perception of smell (GO:0007608)
GB30171-PA	Biological Process: sensory perception of smell (GO:0007608)
GB30172-PA	Biological Process: sensory perception of smell (GO:0007608)
GB30179-PA	Biological Process: sensory perception of smell (GO:0007608)
GB30180-PA	Biological Process: sensory perception of smell (GO:0007608)
GB30182-PA	Biological Process: sensory perception of smell (GO:0007608)
GB30184-PA	Biological Process: sensory perception of smell (GO:0007608)
GB30245-PA	Biological Process: sensory perception of smell (GO:0007608)
GB30246-PA	Biological Process: sensory perception of smell (GO:0007608)
GB30247-PA	Biological Process: sensory perception of smell (GO:0007608)
GB30276-PA	Biological Process: sensory perception of smell (GO:0007608)
GB30279-PA	Biological Process: sensory perception of smell (GO:0007608)
GB30280-PA	Biological Process: sensory perception of smell (GO:0007608)
GB30283-PA	Biological Process: sensory perception of smell (GO:0007608)
GB30284-PA	Biological Process: sensory perception of smell (GO:0007608)
GB30286-PA	Biological Process: sensory perception of smell (GO:0007608)
GB30287-PA	Biological Process: sensory perception of smell (GO:0007608)
GB30308-PA	Biological Process: sensory perception of smell (GO:0007608)
GB30384-PA	Biological Process: sensory perception of smell (GO:0007608)
GB30387-PA	Biological Process: sensory perception of smell (GO:0007608)
GB30439-PA	Biological Process: sensory perception of smell (GO:0007608)
GB30441-PA	Biological Process: sensory perception of smell (GO:0007608)
GB30442-PA	Biological Process: sensory perception of smell (GO:0007608)
GB30447-PA	Biological Process: sensory perception of smell (GO:0007608)
GB30454-PA	Biological Process: sensory perception of smell (GO:0007608)
GB30456-PA	Biological Process: sensory perception of smell (GO:0007608)
GB30457-PA	Biological Process: sensory perception of smell (GO:0007608)
