# Supplementary material for: Taxonomically restricted genes are associated with the evolution of sociality in the honey bee
Source: BMC Genomics. 2011 Mar 29;12:164. doi: 10.1186/1471-2164-12-164 (PMC3072959; doi:10.1186/1471-2164-12-164)
Supplement: Additional file 3 — Table S3 Taxonomically restricted genes with paralogs (parent genes) that show wide conservation (excel file). [file 1471-2164-12-164-S3.XLS]

## Sheet: Sheet1
Table S3
Taxonomically restricted genes with paralogs that are conserved outside the Hymenoptera
Taxonomically restricted class	Parent Gene
Orphans
GB10384-PA	GB30196-PA
GB10443-PA	GB30410-PA
GB10822-PA	GB30067-PA
GB11681-PA	GB14425-PA
GB12362-PA	GB10824-PA
GB13149-PA	GB14367-PA
GB13201-PA	GB30253-PA
GB15737-PA	GB30288-PA
GB15817-PA	GB30407-PA
GB16430-PA	GB30226-PA
GB18466-PA	GB30107-PA
GB19454-PA	GB30242-PA
GB30296-PA	GB30271-PA
Hymenoptera Other
GB12310-PA	GB19691-PA
GB15126-PA	GB19648-PA
GB15462-PA	GB19763-PA
GB18641-PA	GB30360-PA
GB19086-PA	GB30358-PA
GB20134-PA	GB13587-PA
GB30427-PA	GB13788-PA
Social Insect
GB10893-PA	GB30056-PA
GB13011-PA	GB30283-PA
GB13299-PA	GB13587-PA
GB15284-PA	GB30067-PA
GB19685-PA	GB11167-PA
GB20040-PA	GB18006-PA
GB30259-PA	GB30262-PA
GB30348-PA	GB30348-PA
GB30403-PA	GB18227-PA
GB30458-PA	GB30387-PA
GB30493-PA	GB14090-PA
Hymenoptera Conserved
GB10642-PA	GB16414-PA
GB10876-PA	GB30508-PA
GB12449-PA	GB10674-PA
GB13452-PA	GB30132-PA
GB14381-PA	GB30410-PA
GB15267-PA	GB16260-PA
GB17252-PA	GB30223-PA
GB17316-PA	GB11002-PA
GB17918-PA	GB30040-PA
GB18316-PA	GB30047-PC
GB18489-PA	GB19207-PA
GB30344-PA	GB30346-PA
GB30374-PA	GB30373-PA
GB30465-PA	GB16426-PA
GB30473-PA	GB10330-PA
GB30490-PA	GB17227-PA
GB30573-PA	GB12543-PA
Insects
GB10209-PA	GB10965-PA
GB10663-PA	GB30234-PA
GB10995-PA	GB13229-PA
GB11179-PA	GB13911-PA
GB11248-PA	GB13911-PA
GB11501-PA	GB11922-PA
GB11668-PA	GB13060-PA
GB11706-PA	GB13778-PA
GB11717-PA	GB18049-PA
GB11742-PA	GB13911-PA
GB11904-PA	GB13911-PA
GB11937-PA	GB15029-PA
GB12037-PA	GB13911-PA
GB12065-PA	GB13911-PA
GB12169-PA	GB10268-PA
GB12415-PA	GB13911-PA
GB12555-PA	GB10268-PA
GB13008-PA	GB13911-PA
GB13121-PA	GB13911-PA
GB13146-PA	GB12550-PA
GB13248-PA	GB10729-PA
GB13349-PA	GB15912-PA
GB13364-PA	GB13911-PA
GB13365-PA	GB11256-PA
GB13933-PA	GB85707-PA
GB13938-PA	GB11135-PA
GB13963-PA	GB13911-PA
GB14248-PA	GB18262-PB
GB14403-PA	GB15384-PA
GB14430-PA	GB13911-PA
GB14453-PA	GB13911-PA
GB14921-PA	GB10701-PA
GB15842-PA	GB13911-PA
GB16170-PA	GB16762-PA
GB16411-PA	GB13911-PA
GB16817-PA	GB18863-PA
GB17010-PA	GB13060-PA
GB17420-PA	GB13911-PA
GB17489-PB	GB15390-PA
GB17856-PA	GB13060-PA
GB18179-PA	GB13911-PA
GB18258-PA	GB10729-PA
GB18391-PA	GB13911-PA
GB18421-PA	GB13911-PA
GB18464-PA	GB13911-PA
GB18601-PA	GB13911-PA
GB18674-PA	GB20007-PA
GB19110-PA	GB99018-PA
GB19447-PA	GB18262-PB
GB19667-PA	GB12856-PA
GB19707-PA	GB12530-PA
GB20087-PA	GB16774-PA
GB30036-PA	GB13911-PA
GB30037-PA	GB13911-PA
GB30038-PA	GB13911-PA
GB30107-PA	GB18262-PB
GB30120-PA	GB18262-PB
GB30136-PA	GB13911-PA
GB30144-PA	GB13911-PA
GB30145-PA	GB13911-PA
GB30151-PA	GB18262-PB
GB30152-PA	GB18262-PB
GB30153-PA	GB18262-PB
GB30154-PA	GB18262-PB
GB30155-PA	GB18262-PB
GB30156-PA	GB18262-PB
GB30160-PA	GB18262-PB
GB30169-PA	GB13911-PA
GB30170-PA	GB13911-PA
GB30171-PA	GB13911-PA
GB30172-PA	GB13911-PA
GB30179-PA	GB14775-PA
GB30180-PA	GB13911-PA
GB30182-PA	GB13911-PA
GB30184-PA	GB13911-PA
GB30245-PA	GB13911-PA
GB30246-PA	GB13911-PA
GB30247-PA	GB16962-PA
GB30276-PA	GB13911-PA
GB30279-PA	GB13911-PA
GB30280-PA	GB13911-PA
GB30283-PA	GB13911-PA
GB30284-PA	GB13911-PA
GB30286-PA	GB13911-PA
GB30287-PA	GB13911-PA
GB30308-PA	GB13911-PA
GB30384-PA	GB13911-PA
GB30387-PA	GB18262-PA
GB30439-PA	GB18262-PB
GB30442-PA	GB13911-PA
GB30447-PA	GB13911-PA
GB30454-PA	GB13911-PA
