# Supplementary material for: Taxonomically restricted genes are associated with the evolution of sociality in the honey bee
Source: BMC Genomics. 2011 Mar 29;12:164. doi: 10.1186/1471-2164-12-164 (PMC3072959; doi:10.1186/1471-2164-12-164)
Supplement: Additional file 4 — Table S4 Table showing the results from an analysis of the relationship between homology status and pattern of gene expression with different cut-off p-values for significance. [file 1471-2164-12-164-S4.XLS]

## Sheet: Hypopharyngel Gland Data
Est	Gene	Taxonomy Class
AM02632	GB10003-PA	Metazoa
AM02679	GB10051-PA	Metazoa
AM02762	GB10134-PA	Other
AM02789	GB10161-PA	Metazoa
AM02910	GB10280-PA	Other
AM03049	GB10421-PA	Metazoa
AM03248	GB10622-PA	Other
AM03528	GB10903-PA	Metazoa
AM03617	GB10995-PA	Insect
AM03646	GB11022-PA	Other
AM03653	GB11029-RA	Other
AM03679	GB11055-RA	Other
AM03746	GB11122-RA	Other
AM03756	GB11132-PA	Metazoa
AM03777	GB11153-PA	Other
AM04024	GB11403-PA	Metazoa
AM04061	GB11440-PA	Other
AM04118	GB11498-PA	Metazoa
AM04137	GB11517-PA	Social-Insect
AM04216	GB11596-PA	Metazoa
AM04387	GB11768-PA	Other
AM04771	GB12150-PA	Metazoa
AM05238	GB12622-PA	Metazoa
AM05249	GB12633-PA	Metazoa
AM05253	GB12637-PA	Metazoa
AM05569	GB12956-PA	Metazoa
AM12794	GB13074-PA	Metazoa
AM05827	GB13219-PA	Other
AM06122	GB13520-PA	Metazoa
AM06220	GB13621-PA	Metazoa
AM06287	GB13689-PA	Metazoa
AM06320	GB13722-PA	Metazoa
AM06388	GB13789-PA	Other
AM06503	GB13905-PA	Other
AM06522	GB13924-PA	Metazoa
AM06587	GB13989-PA	Metazoa
AM06642	GB14043-PA	Other
AM06863	GB14264-PA	Other
AM07163	GB14566-PA	Other
AM07184	GB14587-PA	Other
AM07253	GB14656-PA	Metazoa
AM07482	GB14888-PA	Other
AM07675	GB15084-PA	Other
AM07800	GB15211-PA	Other
AM07814	GB15225-PA	Metazoa
AM07978	GB15390-PA	Other
AM08189	GB15605-PA	Metazoa
AM08221	GB15637-PA	Metazoa
AM08337	GB15755-PA	Metazoa
AM08630	GB16049-PA	Metazoa
AM08656	GB16075-PA	Other
AM08691	GB16111-PA	Metazoa
AM08826	GB16246-PA	Other
AM08939	GB16358-PA	Other
AM08963	GB16382-PA	Other
AM08989	GB16408-PA	Metazoa
AM09000	GB16421-PA	Hymenoptera-Conserved
AM09038	GB16459-PA	Other
AM09141	GB16561-PA	Metazoa
AM09212	GB16635-PA	Metazoa
AM09242	GB16664-PA	Metazoa
AM09412	GB16834-PA	Metazoa
AM09422	GB16844-PA	Metazoa
AM09497	GB16920-PA	Metazoa
AM09662	GB17087-PA	Other
AM09683	GB17108-PA	Other
AM09700	GB17125-PA	Metazoa
AM09864	GB17289-PA	Other
AM09869	GB17294-PA	Other
AM09939	GB17366-PA	Metazoa
AM10151	GB17579-PA	Other
AM10163	GB17592-PA	Metazoa
AM10446	GB17875-PA	Other
AM10647	GB18076-PA	Metazoa
AM10758	GB18191-PA	Metazoa
AM10877	GB18312-PA	Other
AM11038	GB18476-PA	Metazoa
AM11097	GB18537-PA	Other
AM11180	GB18619-PA	Metazoa
AM11288	GB18727-PA	Metazoa
AM11455	GB18898-PA	Metazoa
AM11468	GB18911-PA	Metazoa
AM11573	GB19017-PA	Metazoa
AM11858	GB19305-PA	Other
AM11970	GB19418-PA	Metazoa
AM12020	GB19468-PA	Orphan
AM12046	GB19494-PA	Metazoa
AM12072	GB19520-PA	Metazoa
AM12251	GB19704-PA	Other
AM12289	GB19742-PA	Other
AM12340	GB19793-PA	Other
AM12375	GB19828-PA	Other
AM12565	GB20018-PA	Metazoa
AM12661	GB20114-PA	Metazoa
AM12686	GB20139-PA	Metazoa
AM03764	GB30057-PA	Other
AM12903	GB30125-PA	Metazoa
AM11945	GB30228-PA	Other
AM12747	GB30423-PA	Orphan
AM06579	GB30508-PA	Metazoa
AM00102	GB30100-PA	Metazoa
AM00888	GB92663-PA	Hymenoptera-conserved
AM00957	GB88919-PA	Social-Insect
AM02062	XP_001120608	Hymenoptera-conserved
AM12773	XP_393445	Metazoa
AM02365	XP_625276.2	Other
