# Supplementary material for: Taxonomically restricted genes are associated with the evolution of sociality in the honey bee
Source: BMC Genomics. 2011 Mar 29;12:164. doi: 10.1186/1471-2164-12-164 (PMC3072959; doi:10.1186/1471-2164-12-164)
Supplement: Additional file 5 — Table S5 Name and classification of genes expressed in the Hypopharyngeal gland (excel file). [file 1471-2164-12-164-S5.XLS]

## Sheet: Sheet1
Candidate TRGs involved in Eusocial Evolution
Gene ID	Homology Class	Data Set	Function
GB10255-PA	Orphan	higher in nurses
GB10278-PA	Hymenoptera-Conserved	higher in foragers
GB10444-PA	Hymenoptera	higher in nurses
GB10606-PA	Social-Ins	higher in nurses
GB10666-PA	Hymenoptera-Conserved	higher in nurses
GB10737-PA	Orphan	higher in nurses	cuticle protein
GB10849-PA	Orphan	higher expression in queens
GB10849-PA	Orphan	higher in foragers
GB10975-PA	Hymenoptera-Other	higher expression in queens	Biological Process: methylation (GO:0032259)
GB11039-PA	Social-Ins	higher in nurses
GB11450-PA	Orphan	higher in nurses
GB11460-PA	Hymenoptera-Conserved	higher in nurses
GB11517-PA	Social-Insect	Expressed in HPG
GB11762-PA	Orphan	higher expression in queens
GB11825-PA	Hymenoptera-O	higher expression in workers
GB11825-PA	Hymenoptera	higher in foragers
GB12022-PA	Social-Insect	higher in foragers
GB12236-PA	Orphan	higher in foragers
GB12315-PA	Orphan	higher in nurses
GB12336-PA	Hymenoptera-O	higher expression in workers
GB12348-PA	Hymenoptera	higher in foragers	silk
GB12424-PA	Hymenoptera-Conserved	higher expression in workers
GB12945-PA	Hymenoptera	higher in nurses
GB13670-PA	Hymenoptera-Conserved	higher in nurses
GB13838-PA	Social-Insect	higher in foragers
GB14258-PA	Orphan	higher in nurses
GB14286-PA	Social-Insect	higher expression in workers
GB14349-PA	Hymenoptera	higher in nurses
GB14425-PA	Social-Insect	higher in foragers
GB15223-PA	Hymenoptera	higher in foragers	silk glue
GB15275-PA	Orphan	higher in nurses
GB15494-PA	Orphan	higher expression in queens
GB15596-PA	Hymenoptera-Conserved	higher expression in workers
GB15599-PA	Hymenoptera-Conserved	higher in foragers
GB15684-PA	Orphan	higher in nurses
GB15733-PA	Orphan	higher in foragers
GB16368-PA	Hymenoptera-Conserved	higher in foragers
GB16399-PA	Orphan	higher in nurses
GB16421-PA	Hymenoptera-Conserved	Expressed in HPG
GB17372-PA	Orphan	higher expression in workers
GB17538-PA	Hymenoptera-Conserved	higher expression in queens	immune system
GB17651-PA	Orphan	higher in foragers
GB17818-PA	Hymenoptera	higher in foragers	silk
GB17940-PA	Hymenoptera-Conserved	higher in nurses
GB18072-PA	Hymenoptera	higher in nurses
GB18177-PA	Hymenoptera-Conserved	higher expression in workers
GB18323-PA	Hymenoptera	higher in foragers	immune system
GB18489-PA	Hymenoptera-Conserved	higher expression in queens
GB18489-PA	Hymenoptera-Conserved	higher in foragers
GB18642-PA	Hymenoptera-Conserved	higher in nurses
GB18705-PA	Orphan	higher in nurses
GB18744-PA	Social-Ins	higher in nurses
GB19009-PA	Hymenoptera-Conserved	higher in nurses
GB19201-PA	Orphan	higher in nurses
GB19297-PA	Hymenoptera-Conserved	higher expression in queens
GB19468-PA	Orphan	Expressed in HPG	specialized secretion (brood care)
GB19968-PA	Orphan	higher in nurses
GB20074-PA	Social-Ins	higher in nurses
GB30400-PA	Orphan	higher in nurses
GB30421-PA	Orphan	higher in nurses
GB30423-PA	Orphan	Expressed in HPG
GB84500-PA	Orphan	higher expression in workers
GB84526-PA	Orphan	higher expression in queens
GB85257-PA	Orphan	higher expression in workers
GB85540-PA	Orphan	higher expression in workers
GB85565-PA	Orphan	higher expression in workers
GB86013-PA	Orphan	higher expression in workers
GB86094-PA	Orphan	higher expression in workers
GB86153-PA	Orphan	higher in nurses
GB86339-PA	Orphan	higher expression in workers
GB86339-PA	Orphan	higher in foragers
GB86358-PA	Hymenoptera-Conserved	higher expression in workers
GB86477-PA	Orphan	higher expression in queens
GB86674-PA	Orphan	higher expression in workers
GB86984-PA	Orphan	higher expression in workers
GB87395-PA	Hymenoptera-Conserved	higher expression in queens
GB87527-PA	Social-Insect	higher expression in workers
GB87527-PA	Social-Insect	higher in foragers
GB87787-PA	Orphan	higher expression in queens
GB88163-PA	Orphan	higher in nurses
GB88189-PA	Orphan	higher expression in workers
GB88238-PA	Orphan	higher expression in workers
GB88313-PA	Orphan	higher expression in queens
GB88314-PA	Orphan	higher expression in workers
GB88471-PA	Orphan	higher in nurses
GB88686-PA	Orphan	higher expression in queens
GB88919-PA	Social-Insect	Expressed in HPG
GB89112-PA	Orphan	higher expression in workers
GB89150-PA	Orphan	higher expression in workers
GB89444-PA	Orphan	higher in nurses
GB89798-PA	Orphan	higher in foragers
GB89885-PA	Orphan	higher in nurses
GB90013-PA	Hymenoptera-Conserved	higher expression in queens
GB90139-PA	Orphan	higher expression in workers
GB90201-PA	Social-Insect	higher in foragers
GB90870-PA	Orphan	higher expression in queens
GB91046-PA	Orphan	higher expression in workers
GB91046-PA	Orphan	higher in foragers
GB91106-PA	Orphan	higher expression in workers
GB91214-PA	Orphan	higher expression in queens
GB91639-PA	Orphan	higher expression in workers
GB91895-PA	Orphan	higher expression in workers
GB92663-PA	Hymenoptera-conserved	Expressed in HPG
GB92990-PA	Social-Insect	higher expression in queens
GB93068-PA	Orphan	higher in foragers
GB93102-PA	Orphan	higher in nurses
GB93193-PA	Orphan	higher expression in workers
GB93530-PA	Social-Insect	higher expression in queens
GB93772-PA	Orphan	higher expression in workers
GB94142-PA	Orphan	higher expression in workers
GB94197-PA	Orphan	higher expression in queens
GB94308-PA	Orphan	higher in foragers
GB94464-PA	Orphan	higher expression in queens
GB94913-PA	Orphan	higher expression in workers
GB94928-PA	Orphan	higher expression in workers
GB95121-PA	Orphan	higher expression in workers
GB95332-PA	Orphan	higher expression in workers
GB95465-PA	Orphan	higher expression in workers
GB95508-PA	Orphan	higher in foragers
GB95511-PA	Social-Insect	higher expression in workers
GB95560-PA	Orphan	higher expression in workers
GB95662-PA	Orphan	higher expression in queens
GB95695-PA	Orphan	higher in nurses
GB95766-PA	Orphan	higher in foragers
GB95972-PA	Social-Insect	higher expression in workers
GB96568-PA	Orphan	higher expression in workers
GB96605-PA	Orphan	higher expression in queens
GB96743-PA	Orphan	higher expression in queens
GB97055-PA	Orphan	higher expression in workers
GB97540-PA	Orphan	higher expression in workers
GB97728-PA	Orphan	higher in foragers
GB97861-PA	Orphan	higher expression in workers
GB98119-PA	Orphan	higher expression in workers
GB98669-PA	Orphan	higher expression in workers
GB98937-PA	Social-Insect	higher expression in workers
GB99049-PA	Orphan	higher expression in workers
GB99119-PA	Orphan	higher expression in queens
GB99296-PA	Orphan	higher in foragers
GB99361-PA	Orphan	higher expression in queens
GB99770-PA	Social-Insect	higher expression in queens
GB99864-PA	Orphan	higher in foragers
GB99890-PA	Orphan	higher expression in queens
XP_001119954.1	Orphan	higher in foragers
XP_001120010.1	Orphan	higher in foragers
XP_001120351.1	Orphan	higher in nurses
XP_001120608	Hymenoptera-conserved	Expressed in HPG
