# Supplementary material for: Taxonomically restricted genes are associated with the evolution of sociality in the honey bee
Source: BMC Genomics. 2011 Mar 29;12:164. doi: 10.1186/1471-2164-12-164 (PMC3072959; doi:10.1186/1471-2164-12-164)
Supplement: Additional file 6 — Table S6 List of candidate taxonomically restricted genes involved in eusocial evolution (excel file). [file 1471-2164-12-164-S6.XLS]

## Sheet: Grozinger et al 2007
Est To Gene Alignments
Queen Greater Worker			Worker G Queen			Non Diff
Ascension # / Est name	Gene		Ascension # / Est name	Gene		Ascension # / Est name	Gene
BI502791 BB170008A20F11.5	GB91214-PA		BI502898 BB170027B20F12.	GB13117-PA		BI502863 BB170011B20H10.5	GB90291-PA
BI502819 BB170005A20G07.5	GB13537-PA		BI503000 BB170015B20H05.5	GB17537-PA		BI503081 BB170008A20A09.5	GB92791-PA
BI503045 BB170004B20C05.5	GB11183-PA		BI503199 BB170003A20B05.5	GB89150-PA		BI503126 BB170003A20C05.5	GB12165-PA
BI503794 BB170022A20G08.5	GB85416-PA		BI503438 BB170030A10D02.5	GB88314-PA		BI503196 BB170001B20C11.5	GB93058-PA
BI503880 BB170023A20A12.5	GB86477-PA		BI503508 BB170030A10A03.5	GB10400-PA		BI503424 BB170028A10C03.5	GB92611-PA
BI504523 BB170021A10C09.5	GB10414-PA		BI503905 BB170026A20G04.5	GB97540-PA		BI503613 BB170017B20H06.5	GB19589-PA
BI504625 BB170027A10C11.5	GB11200-PA		BI503974 BB170022A20B08.5	GB11876-PB		BI503734 BB170022A20D10.5	GB11629-PA
BI504703 BB170014B10H02.5	GB12739-PA		BI504056 BB170007B20C06.5	GB95465-PA		BI503777 BB170021A20E08.5	GB10568-PA
BI505680 BB170032B10E05.5	GB99119-PA		BI504490 BB170011A10C02.5	GB18367-PA		BI503857 BB170029B20F02.5	GB86223-PA
BI506419 BB170028A20D08.5	GB12848-PA		BI504533 BB170004B20D04.5	GB93772-PA		BI503953 BB170032B20H06.5	GB86978-PA
BI506875 BB170026A20C04.5	GB97144-PA		BI504746 BB170005A10A11.5	GB91639-PA		BI503971 BB170021B20C08.5	GB95087-PA
BI506934 BB170005A20A05.5	GB99770-PA		BI504763 BB170008B10F01.5	GB85257-PA		BI503979 BB170023A20C04.5	GB99359-PA
BI507202 BB170030B20B06.5	GB90013-PA		BI504928 BB170001B20H12.5	GB95332-PA		BI504063 BB170010A20H07.5	GB92219-PA
BI507288 BB170032A20B04.5	GB15457-PA		BI505275 BB170022B10D09.5	GB10279-PA		BI504146 BB170032B20F12.5	GB10463-PA
BI507475 BB170008B10D03.5	GB99361-PA		BI506084 BB170016B20F08.5	GB10504-PB		BI504224 BB170012B10H12.5	GB92219-PA
BI508354 BB170011B10A11.5	GB87787-PA		BI506583 BB170023B20G09.5	GB95511-PA		BI504422 BB170011B10C05.5	GB94510-PA
BI508384 BB170004B20F11.5	GB11522-PA		BI506646 BB170020A20A06.5	GB30521-PA		BI504425 BB170011B10C08.5	GB89866-PA
BI508659 BB170015B20F12.5	GB90870-PA		BI506717 BB170030B20H03.5	GB88238-PA		BI504590 BB170011B10A04.5	GB85973-PA
BI508711 BB170009A10A09.5	GB19754-PA		BI506909 BB170029B20C08.5	GB94142-PA		BI504601 BB170016A10B11.5	GB94484-PA
BI508830 BB170013A10F11.5	GB88686-PA		BI507146 BB170025B20H04.5	GB10237-PA		BI504642 BB170004B10G10.5	GB89117-PA
BI509061 BB170002A10B04.5	GB96743-PA		BI507730 BB170004B10F09.5	GB89112-PA		BI504760 BB170007B10H04.5	GB17769-PA
BI509065 BB170002B10B10.5	GB99414-PA		BI507941 BB170008A10E04.5	GB98297-PA		BI504794 BB170011A10D09.5	GB98907-PA
BI509172 BB170004B10D02.5	GB88313-PA		BI508044 BB170009A10D11.5	GB17581-PA		BI505019 BB170009B20H01.5	GB95117-PA
BI509449 BB170016B10E06.5	GB18553-PA		BI508147 BB170011B10B12.5	GB95560-PA		BI505077 BB170014A20B06.5	GB89255-PA
BI509464 BB170017B10D04.5	GB19840-PA		BI508541 BB170013A10C07.5	GB14485-PA		BI505159 BB170018A10H11.5	GB89866-PA
BI509530 BB170015A10G01.5	GB14454-PA		BI508562 BB170025B10C02.5	GB96007-PA		BI505172 BB170018B10H02.5	GB95024-PA
BI509716 BB170015A10C11.5	GB18905-PA		BI508576 BB170002A10A08.5	GB93193-PA		BI505174 BB170018B10H08.5	GB98096-PA
BI509755 BB170021A10D09.5	GB12894-PA		BI508728 BB170012A20G12.5	GB85832-PA		BI505237 BB170018B10C01.5	GB84722-PA
BI510049 BB170023B10G10.5	GB16472-PA		BI508822 BB170010B10F06.5	GB97055-PA		BI505267 BB170021B10D07.5	GB85075-PA
BI510052 BB170024B10G07.5	GB93530-PA		BI509643 BB170016B10C08.5	GB97861-PA		BI505376 BB170028A10E08.5	GB19551-PA
BI510410 BB170013A20F08.5	GB94197-PA		BI509735 BB170019A10C12.5	GB86674-PA		BI505381 BB170028B10E01.5	GB87949-PA
BI510815 BB160003B20B01.5	GB92840-PA		BI509802 BB170027A10D10.5	GB14533-PA		BI505471 BB170030A10H05.5	GB96449-PA
BI510958 BB160004A10H09.5	GB15281-PB		BI509971 BB170026B10F07.5	GB14932-PA		BI505760 BB170032A10F10.5	GB17145-PA
BI511195 BB160004B20H01.5	GB85416-PA		BI510224 BB170021B10B06.5	GB85565-PA		BI505853 BB170029A10H04.5	GB13215-PA
BI511300 BB160005A20D02.5	GB84526-PA		BI510782 BB160003B10D09.5	GB85540-PA		BI506103 BB170017A20G07.5	GB94145-PA
BI511473 BB160006A10A10.5	GB11606-PA		BI510812 BB160003B20A08.5	GB11349-PA		BI506206 BB170017B20B07.5	GB16483-PA
BI511551 BB160006A10H07.5	GB99890-PA		BI511123 BB160004B10H02.5	GB93547-PA		BI506234 BB170019A20A08.5	GB94989-PA
BI512656 BB160009B20G08.5	GB86901-PA		BI511165 BB160004B20B08.5	GB93547-PA		BI506301 BB170020B20D04.5	GB17901-PA
BI512733 BB160010A10G08.5	GB30358-PC		BI511298 BB160005A20C12.5	GB14311-PA		BI506394 BB170024B20D03.5	GB10847-PA
BI512758 BB160010A20D03.5	GB19110-PA		BI512140 BB160008A20B11.5	GB99049-PA		BI506514 BB170027A20E06.5	GB91668-PA
BI513305 BB160011B20E02.5	GB13237-PA		BI512295 BB160008B20F09.5	GB98669-PA		BI506572 BB170022B20G07.5	GB98244-PA
BI513676 BB160013B10A06.5	GB30518-PA		BI513111 BB160011A20C10.5	GB96568-PA		BI506624 BB170027B20G07.5	GB10463-PA
BI513996 BB160014A20D07.5	GB95662-PA		BI513234 BB160011B10G01.5	GB14825-PA		BI507021 BB170032B20F02.5	GB16254-PA
BI514314 BB160015A10D07.5	GB96605-PA		BI513257 BB160011B20D05.5	GB86984-PA		BI507108 BB170031A20G12.5	GB93040-PA
BI515194 BB160017B10A08.5	GB18727-PA		BI513381 BB160012B10C04.5	GB94913-PA		BI507201 BB170030B20B04.5	GB12046-PA
BI515725 BB160020A20D10.5	GB99864-PA		BI513432 BB160012B20B12.5	GB91895-PA		BI507465 BB170007B10F03.5	GB17140-PA
BI516324 BB160022A10G01.5	GB14948-PA		BI513463 BB160012B20B06.5	GB14827-PA		BI507643 BB170023B20C03.5	GB15473-PA
BI516447 BB160022A20C08.5	GB17613-PA		BI513642 BB160013A20H04.5	GB86013-PA		BI507658 BB170026A20B02.5	GB16905-PA
BI516593 BB160022B20F02.5	GB94464-PA		BI513684 BB160013B10B02.5	GB11272-PA		BI507714 BB170003A20D10.5	GB90790-PA
BI517160 BB160024B10E09.5	GB87395-PA		BI513817 BB160013B20H03.5	GB86339-PA		BI507864 BB170011A10H12.5	GB30517-PA
BI517178 BB160024B10G04.5	GB92990-PA		BI513829 BB160014A10E06.5	GB94928-PA		BI507873 BB170012A10G11.5	GB19664-PA
			BI514288 BB160014B20F05.5	GB98937-PA		BI507886 BB170016A10E04.5	GB11605-PA
			BI514572 BB160015B20A09.5	GB86094-PA		BI507950 BB170010A10B07.5	GB13547-PA
			BI514713 BB160016A10B03.5	GB13718-PA		BI507953 BB170010A10D01.5	GB96396-PA
			BI514760 BB160016A20E03.5	GB90139-PA		BI507980 BB170016A10C01.5	GB14022-PA
			BI514849 BB160016B10C11.5	GB12916-PA		BI508036 BB170007B10C02.5	GB11268-PA
			BI514916 BB160016B20C02.5	GB95972-PA		BI508271 BB170023B10C03.5	GB15792-PA
			BI515034 BB160017A10G11.5	GB91106-PA		BI508382 BB170004B20F02.5	GB11564-PA
			BI515207 BB160017B20A05.5	GB84500-PA		BI508438 BB170024A10C01.5	GB87510-PA
			BI515323 BB160019A10D07.5	GB10259-PA		BI508588 BB170002B10A05.5	GB98981-PA
			BI515372 BB160019A20D06.5	GB87527-PA		BI508593 BB170002B10F10.5	GB97100-PA
			BI515483 BB160019B10B05.5	GB86358-PA		BI508601 BB170003B10E11.5	GB11630-PA
			BI515518 BB160019B10G02.5	GB96341-PA		BI508698 BB170008A10G01.5	GB19382-PA
			BI515998 BB160021A10E08.5	GB93547-PA		BI509002 BB170008A10C09.5	GB30545-PA
			BI516131 BB160021B10E07.5	GB95121-PA		BI509099 BB170007B10D11.5	GB96569-PA
			BI516233 BB160021B20F05.5	GB99838-PA		BI509112 BB170009A10B11.5	GB91728-PA
			BI516502 BB160022B10E07.5	GB98119-PA		BI509326 BB170015B20A10.5	GB30409-PA
			BI516556 BB160022B20B10.5	GB17087-PA		BI509327 BB170016A20A02.5	GB86815-PA
			BI516847 BB160023B10F09.5	GB91046-PA		BI509474 BB170017B10E12.5	GB17926-PA
			BI516876 BB160023B20D04.5	GB88189-PA		BI509688 BB170018B10A02.5	GB84957-PA
			BI516894 BB160023B20E11.5	GB14673-PA		BI509895 BB170028B10D10.5	GB13993-PA
						BI509981 BB170027B10F08.5	GB85727-PA
						BI510025 BB170021B10G02.5	GB99505-PA
						BI510048 BB170023B10G09.5	GB89343-PA
						BI510193 BB170032B10H04.5	GB97914-PA
						BI510197 BB170020A10A08.5	GB89623-PA
						BI510253 BB170025B10A05.5	GB84556-PA
						BI510290 BB170029B10A10.5	GB91662-PA
						BI510423 BB170015B20E03.5	GB15200-PA
						BI510433 BB170016A20E12.5	GB18015-PA
						BI510472 BB170030B20B02.5	GB97203-PA
						BI510945 BB160004A10G05.5	GB16523-PA
						BI511119 BB160004B10G10.5	GB92369-PA
						BI511133 BB160004B20B05.5	GB18098-PA
						BI511319 BB160005A20F09.5	GB99864-PA
						BI511325 BB160005A20G08.5	GB94613-PA
						BI511372 BB160005B10E03.5	GB19110-PA
						BI511484 BB160006A10B09.5	GB94268-PA
						BI511728 BB160006B20H09.5	GB95011-PA
						BI511733 BB160006B20D03.5	GB12621-PA
						BI511854 BB160007A20B03.5	GB19754-PA
						BI511876 BB160007A20E04.5	GB17424-PA
						BI512064 BB160008A10B12.5	GB97728-PA
						BI512075 BB160008A10C12.5	GB97870-PA
						BI512242 BB160008B10D08.5	GB10313-PA
						BI512262 BB160008B10F07.5	GB88513-PA
						BI512300 BB160008B20G07.5	GB85664-PA
						BI512319 BB160008B20C02.5	GB85090-PA
						BI512383 BB160009A10D06.5	GB15792-PA
						BI512490 BB160009A20H01.5	GB97127-PA
						BI512491 BB160009A20H02.5	GB99087-PA
						BI512500 BB160009A20C05.5	GB12115-PA
						BI512598 BB160009B20A04.5	GB95941-PA
						BI512640 BB160009B20E11.5	GB99296-PA
						BI512761 BB160010A20D06.5	GB13429-PA
						BI512957 BB160010B20F11.5	GB12816-PA
						BI513084 BB160011A20A05.5	GB30015-PA
						BI513149 BB160011A20G03.5	GB13344-PA
						BI513427 BB160012B20A04.5	GB95303-PA
						BI513668 BB160013A20C08.5	GB11324-PA
						BI513677 BB160013B10A07.5	GB95695-PA
						BI513729 BB160013B10G07.5	GB85520-PA
						BI513733 BB160013B10G12.5	GB87891-PA
						BI513742 BB160013B10H09.5	GB94045-PA
						BI513879 BB160014A10E08.5	GB87995-PA
						BI514034 BB160014A20A03.5	GB99610-PA
						BI514284 BB160014B20E11.5	GB94308-PA
						BI514431 BB160015A20B12.5	GB12355-PA
						BI514605 BB160015B20H09.5	GB14396-PA
						BI514620 BB160015B20B08.5	GB99562-PA
						BI514813 BB160016A20B12.5	GB92219-PA
						BI514818 BB160016A20C11.5	GB96396-PA
						BI514920 BB160016B20C07.5	GB89770-PA
						BI514984 BB160017A10C06.5	GB86131-PA
						BI515012 BB160017A10D01.5	GB95508-PA
						BI515017 BB160017A10D11.5	GB88471-PA
						BI515219 BB160017B20B05.5	GB30412-PA
						BI515308 BB160019A10B12.5	GB94714-PA
						BI515564 BB160019B20H05.5	GB94822-PA
						BI515770 BB160020A20C06.5	GB16896-PA
						BI515826 BB160020B10E04.5	GB99205-PA
						BI515866 BB160020B10H12.5	GB91473-PA
						BI516128 BB160021B10D09.5	GB19794-PA
						BI516251 BB160021B20B02.5	GB86942-PA
						BI516313 BB160022A10E10.5	GB91615-PA
						BI516359 BB160022A10C11.5	GB97080-PA
						BI516491 BB160022B10D08.5	GB30029-PA
						BI516495 BB160022B10D12.5	GB95842-PA
						BI516580 BB160022B20E01.5	GB17816-PA
						BI516582 BB160022B20E03.5	GB92107-PA
						BI516647 BB160023A10C06.5	GB84927-PA
						BI516911 BB160023B20H08.5	GB94329-PA
						BI517009 BB160024A10A01.5	GB97118-PA
						BI517072 BB160024A20E03.5	GB10059-PA
						BI517124 BB160024B10B01.5	GB85520-PA
						BI517206 BB160024B20A08.5	GB99927-PA

## Sheet: Alaux et al 2009
higher expression in nurses			higher expression in foragers
Ascension # / Est name	Gene		Ascension # / Est name	Gene
DB765940 DB765940 RIKEN	GB86153-PA		BI513817 BB160013B20H03.5	GB86339-PA
DB732103 DB732103 RIKEN	GB88163-PA		BI515372 BB160019A20D06.5	GB87527-PA
BI515017 BB160017A10D11.5	GB88471-PA		BI502914 BB170002B20A11.5	GB89798-PA
DB761924 DB761924 RIKEN	GB89417-PA		DB741895 DB741895 RIKEN	GB90201-PA
DB767873 DB767873 RIKEN	GB89444-PA		BI516847 BB160023B10F09.5	GB91046-PA
DB781227 DB781227 RIKEN	GB89885-PA		DB779399 DB779399 RIKEN	GB93068-PA
DB772656 DB772656 RIKEN	GB93102-PA		BI514284 BB160014B20E11.5	GB94308-PA
BI508627 BB170008A10G07.5	GB95695-PA		BI515012 BB160017A10D01.5	GB95508-PA
			BI507847 BB170008B10E08.5	GB95766-PA
			BI506875 BB170026A20C04.5	GB97144-PA
			BI512064 BB160008A10B12.5	GB97728-PA
			BI512640 BB160009B20E11.5	GB99296-PA
			BI511319 BB160005A20F09.5	GB99864-PA
