# Supplementary material for: Taxonomically restricted genes are associated with the evolution of sociality in the honey bee
Source: BMC Genomics. 2011 Mar 29;12:164. doi: 10.1186/1471-2164-12-164 (PMC3072959; doi:10.1186/1471-2164-12-164)
Supplement: Additional file 7 — Table S7 List of manual EST alignments to gene predictions (excel file). [file 1471-2164-12-164-S7.XLS]

## Sheet: Table S4
Table S4
P-value Cut-loff = 0.01
	Queens	%	Workers	%	No difference	%		2X3 Chi Square Test
Orphans	13	2.61569	29	7.98898	61	3.24		Orphans, Hymenoptera-Other, Social Insect, and Hymenoptera-Conserved (Narrow TRGs) vs. conserved genes, Insect-specific, Other, Metazoa
Hymenoptera-Other	1	0.201207	1	0.275482	7	0.37		p-value = 0.0002
Social-Insect	3	0.603622	3	0.826446	10	0.53		df = 2
Hymenoptera-Conserved	4	0.804829	4	1.10193	17	0.9		Chi Square = 17.25
Insect-specific	7	1.40845	4	1.10193	15	0.8
Other	122	24.5473	78	21.4876	1339	71.22		Orphans vs all other classes
Metazoa	343	69.0141	244	67.2176	431	22.93		p-value < 0.0001
Total	493		363		1880			df = 2
								Chi Square = 21.01
P-value Cut-loff = 0.001
	Queens	%	Workers	%	No difference	%		2X3 Chi Square Test
Orphan	6	1.20724	16	10.1911	61	3.24		Orphans, Hymenoptera-Other, Social Insect, and Hymenoptera-Conserved (Narrow TRGs) vs. conserved genes, Insect-specific, Other, Metazoa
Hymenoptera-Other	0	0	1	0.636943	7	0.37		p-value = 0.0002
Social-Insect	3	0.603622	2	1.27389	10	0.53		df = 2
Hymenoptera-Conserved	3	0.603622	1	0.636943	17	0.9		Chi Square = 17.25
Insect	5	1.00604	2	1.27389	15	0.8
Metazoa	184	37.0221	102	64.9682	1339	71.22		Orphans vs all other classes
Other	74	14.8893	33	21.0191	431	22.93		p-value < 0.0001
	275		157		1880			df = 2
								Chi Square = 21.99

## Sheet: Raw Data
P-value cutoff = 0.01								P-value cutoff = 0.001
Worker greater than queen				Queen greater than worker				Worker greater than queen				Queen greater than worker
Gene	Taxonomic class	P value		Gene	Homology Level	P value		Gene	Taxonomic class	P value		Gene	Homology Level	P value
GB10007-PA	Other	0		GB10024-PA	Other	0		GB10007-PA	Other	0		GB10024-PA	Other	0
GB10049-PA	Metazoa	0		GB10025-PA	Other	0.0013		GB10049-PA	Metazoa	0		GB10042-PA	Metazoa	0.0003
GB10178-PA	Metazoa	0.0067		GB10042-PA	Metazoa	0.0003		GB10180-PA	Other	0		GB10088-PA	Other	0
GB10180-PA	Other	0		GB10088-PA	Other	0		GB10217-PA	Other	0.0002		GB10094-PA	Metazoa	0.0003
GB10217-PA	Other	0.0002		GB10094-PA	Metazoa	0.0003		GB10218-PA	Other	0.0003		GB10110-PA	Insect	0.0001
GB10218-PA	Other	0.0003		GB10110-PA	Insect	0.0001		GB10237-PA	Metazoa	0.0002		GB10196-PA	Metazoa	0
GB10229-PA	Other	0.0014		GB10148-PA	Metazoa	0.0025		GB10260-PA	Other	0.0004		GB10294-PA	Metazoa	0.0002
GB10237-PA	Metazoa	0.0002		GB10196-PA	Metazoa	0		GB10279-PA	Metazoa	0.0002		GB10303-PA	Metazoa	0.0004
GB10260-PA	Other	0.0004		GB10294-PA	Metazoa	0.0002		GB10309-PA	Metazoa	0.0029		GB10310-PA	Other	0
GB10264-PA	Other	0.0073		GB10301-PA	Other	0.0015		GB10453-PA	Other	0.0009		GB10323-PA	Other	0.0003
GB10279-PA	Metazoa	0.0002		GB10303-PA	Metazoa	0.0004		GB10458-PA	Metazoa	0.0001		GB10381-PA	Metazoa	0.001
GB10309-PA	Metazoa	0.0029		GB10310-PA	Other	0		GB10504-PB	Other	0.0006		GB10394-PA	Metazoa	0.0003
GB10377-PA	Metazoa	0.0015		GB10323-PA	Other	0.0003		GB10582-PA	Metazoa	0.0002		GB10411-PA	Metazoa	0.0002
GB10400-PA	Metazoa	0.0021		GB10381-PA	Metazoa	0.001		GB10726-PA	Metazoa	0.0005		GB10531-PA	Metazoa	0
GB10442-PA	Metazoa	0.0061		GB10390-PA	Metazoa	0.0011		GB10749-PA	Other	0.001		GB10628-PA	Insect	0
GB10453-PA	Other	0.0009		GB10394-PA	Metazoa	0.0003		GB10859-PA	Metazoa	0.0005		GB10695-PA	Metazoa	0
GB10458-PA	Metazoa	0.0001		GB10411-PA	Metazoa	0.0002		GB10898-PA	Other	0		GB10784-PA	Other	0.0001
GB10473-PA	Other	0.0027		GB10531-PA	Metazoa	0		GB10967-PA	Metazoa	0.0001		GB10845-PA	Metazoa	0.0001
GB10491-PA	Metazoa	0.0052		GB10626-PA	Metazoa	0.0083		GB11073-PA	Metazoa	0		GB10854-PA	Metazoa	0
GB10493-PA	Other	0.0076		GB10628-PA	Insect	0		GB11140-PA	Metazoa	0.0008		GB10860-PA	Other	0
GB10504-PB	Other	0.0006		GB10658-PA	Metazoa	0.0026		GB11219-PA	Metazoa	0.0004		GB10879-PA	Other	0.0001
GB10582-PA	Metazoa	0.0002		GB10695-PA	Metazoa	0		GB11262-PA	Other	0.0002		GB10913-PA	Metazoa	0.0007
GB10650-PA	Metazoa	0.003		GB10710-PA	Metazoa	0.0049		GB11272-PA	Metazoa	0.0001		GB10978-PA	Metazoa	0
GB10696-PA	Metazoa	0.003		GB10758-PA	Metazoa	0.0084		GB11300-PA	Other	0		GB10992-PA	Metazoa	0
GB10701-PA	Other	0.0095		GB10784-PA	Other	0.0001		GB11343-PA	Other	0		GB11031-PA	Metazoa	0.0003
GB10709-PA	Metazoa	0.0064		GB10813-PA	Other	0.0068		GB11344-PA	Metazoa	0.001		GB11220-PA	Metazoa	0.0003
GB10711-PA	Metazoa	0.0035		GB10845-PA	Metazoa	0.0001		GB11361-PA	Metazoa	0.0007		GB11283-PA	Metazoa	0.0001
GB10726-PA	Metazoa	0.0005		GB10854-PA	Metazoa	0		GB11509-PA	Metazoa	0.0003		GB11304-PA	Other	0.0007
GB10734-PA	Insect	0.0013		GB10860-PA	Other	0		GB11817-PA	Metazoa	0.0003		GB11335-PA	Metazoa	0
GB10749-PA	Other	0.001		GB10879-PA	Other	0.0001		GB11825-PA	Hymenoptera-O	0.001		GB11362-PA	Other	0.0001
GB10777-PA	Metazoa	0.0025		GB10913-PA	Metazoa	0.0007		GB11835-PA	Metazoa	0.0005		GB11371-PA	Metazoa	0
GB10808-PA	Metazoa	0.006		GB10928-PA	Metazoa	0.0026		GB11940-PA	Metazoa	0.0004		GB11403-PA	Metazoa	0
GB10859-PA	Metazoa	0.0005		GB10931-PA	Metazoa	0.0052		GB11981-PA	Metazoa	0.0001		GB11461-PA	Metazoa	0
GB10882-PA	Metazoa	0.0023		GB10973-PA	Metazoa	0.0013		GB12000-PA	Metazoa	0.0001		GB11488-PA	Metazoa	0.0004
GB10898-PA	Other	0		GB10975-PA	Hymenoptera-O	0.0038		GB12019-PA	Metazoa	0.0003		GB11513-PA	Metazoa	0.001
GB10908-PA	Other	0.0048		GB10978-PA	Metazoa	0		GB12059-PA	Metazoa	0.0004		GB11522-PA	Metazoa	0.001
GB10967-PA	Metazoa	0.0001		GB10992-PA	Metazoa	0		GB12077-PA	Metazoa	0.0002		GB11544-PA	Other	0
GB10996-PA	Metazoa	0.0025		GB11031-PA	Metazoa	0.0003		GB12417-PA	Metazoa	0		GB11587-PA	Metazoa	0.0003
GB11073-PA	Metazoa	0		GB11077-PA	Metazoa	0.002		GB12429-PA	Metazoa	0.0006		GB11665-PA	Metazoa	0
GB11107-PA	Metazoa	0.0032		GB11176-PA	Metazoa	0.0019		GB12436-PA	Metazoa	0.0008		GB11710-PA	Metazoa	0.001
GB11114-PA	Metazoa	0.0089		GB11200-PA	Metazoa	0.0166		GB12537-PA	Other	0		GB11727-PA	Metazoa	0
GB11140-PA	Metazoa	0.0008		GB11220-PA	Metazoa	0.0003		GB12580-PA	Other	0		GB11814-PA	Other	0
GB11182-PA	Metazoa	0.0097		GB11283-PA	Metazoa	0.0001		GB12645-PA	Metazoa	0.0007		GB11854-PA	Other	0
GB11219-PA	Metazoa	0.0004		GB11304-PA	Other	0.0007		GB12746-PA	Other	0.0001		GB11858-PA	Metazoa	0
GB11262-PA	Other	0.0002		GB11326-PA	Other	0.0034		GB12790-PA	Metazoa	0.0001		GB11934-PA	Other	0.0001
GB11272-PA	Metazoa	0.0001		GB11335-PA	Metazoa	0		GB12879-PA	Metazoa	0.0001		GB11943-PA	Metazoa	0
GB11300-PA	Other	0		GB11336-PA	Other	0.0017		GB12942-PA	Metazoa	0.001		GB11954-PA	Metazoa	0.0005
GB11301-PA	Metazoa	0.0016		GB11358-PA	Metazoa	0.0061		GB12987-PA	Other	0.0005		GB11956-PA	Metazoa	0.0002
GB11343-PA	Other	0		GB11362-PA	Other	0.0001		GB12996-PA	Metazoa	0.0001		GB12035-PA	Metazoa	0
GB11344-PA	Metazoa	0.001		GB11371-PA	Metazoa	0		GB13057-PA	Metazoa	0.0003		GB12081-PA	Other	0
GB11361-PA	Metazoa	0.0007		GB11403-PA	Metazoa	0		GB13157-PA	Insect	0.0002		GB12114-PA	Metazoa	0.0001
GB11443-PA	Metazoa	0.0014		GB11444-PA	Metazoa	0.0012		GB13411-PA	Metazoa	0		GB12231-PA	Metazoa	0
GB11451-PA	Metazoa	0.0057		GB11461-PA	Metazoa	0		GB13577-PA	Metazoa	0.0001		GB12268-PA	Metazoa	0
GB11500-PA	Metazoa	0.0029		GB11488-PA	Metazoa	0.0004		GB13604-PA	Metazoa	0.0001		GB12283-PA	Metazoa	0
GB11509-PA	Metazoa	0.0003		GB11496-PA	Metazoa	0.002		GB13662-PA	Metazoa	0.0006		GB12289-PA	Metazoa	0.0003
GB11530-PA	Metazoa	0.0059		GB11513-PA	Metazoa	0.001		GB13865-PA	Metazoa	0.0006		GB12375-PA	Metazoa	0.0002
GB11705-PA	Metazoa	0.0018		GB11522-PA	Metazoa	0.001		GB13991-PA	Other	0.0003		GB12412-PA	Other	0.0009
GB11711-PA	Other	0.0081		GB11534-PA	Metazoa	0.0023		GB14007-PA	Metazoa	0		GB12470-PA	Metazoa	0
GB11734-PA	Metazoa	0.0019		GB11544-PA	Other	0		GB14024-PA	Metazoa	0.0002		GB12495-PA	Other	0
GB11796-PA	Metazoa	0.0013		GB11587-PA	Metazoa	0.0003		GB14065-PA	Metazoa	0.0005		GB12561-PA	Metazoa	0.0001
GB11807-PA	Metazoa	0.0036		GB11594-PA	Other	0.0023		GB14154-PA	Metazoa	0.0009		GB12575-PA	Other	0.0002
GB11817-PA	Metazoa	0.0003		GB11606-PA	Metazoa	0.0053		GB14166-PA	Other	0.0004		GB12577-PA	Metazoa	0
GB11825-PA	Hymenoptera-O	0.001		GB11665-PA	Metazoa	0		GB14183-PA	Metazoa	0.0001		GB12602-PA	Metazoa	0
GB11835-PA	Metazoa	0.0005		GB11675-PA	Metazoa	0.0021		GB14269-PA	Metazoa	0.0003		GB12607-PA	Metazoa	0
GB11875-PA	Other	0.0066		GB11701-PA	Metazoa	0.008		GB14337-PA	Metazoa	0.0001		GB12680-PA	Metazoa	0.0003
GB11928-PA	Other	0.0016		GB11710-PA	Metazoa	0.001		GB14361-PA	Other	0		GB12766-PA	Metazoa	0.0005
GB11929-PA	Metazoa	0.0017		GB11727-PA	Metazoa	0		GB14452-PA	Metazoa	0.0005		GB12857-PA	Other	0
GB11940-PA	Metazoa	0.0004		GB11729-PA	Metazoa	0.0011		GB14520-PA	Metazoa	0.0001		GB12904-PA	Metazoa	0.0003
GB11973-PA	Metazoa	0.004		GB11771-PA	Metazoa	0.0022		GB14584-PA	Metazoa	0.0003		GB12913-PA	Metazoa	0
GB11979-PA	Metazoa	0.0029		GB11814-PA	Other	0		GB14607-PA	Metazoa	0.0001		GB12929-PA	Metazoa	0
GB11981-PA	Metazoa	0.0001		GB11832-PA	Metazoa	0.0054		GB14647-PA	Other	0.0005		GB12932-PA	Metazoa	0
GB11998-PA	Metazoa	0.0022		GB11854-PA	Other	0		GB14772-PA	Metazoa	0.001		GB12949-PA	Other	0
GB12000-PA	Metazoa	0.0001		GB11858-PA	Metazoa	0		GB14809-PA	Metazoa	0.0001		GB12983-PA	Metazoa	0.0004
GB12019-PA	Metazoa	0.0003		GB11923-PA	Metazoa	0.0046		GB15156-PA	Metazoa	0.0002		GB13022-PA	Metazoa	0
GB12059-PA	Metazoa	0.0004		GB11934-PA	Other	0.0001		GB15207-PA	Metazoa	0		GB13055-PA	Metazoa	0
GB12077-PA	Metazoa	0.0002		GB11943-PA	Metazoa	0		GB15217-PA	Metazoa	0.0003		GB13066-PA	Other	0
GB12150-PA	Metazoa	0.0023		GB11947-PA	Other	0.0012		GB15277-PA	Metazoa	0.0005		GB13071-PA	Metazoa	0
GB12186-PA	Metazoa	0.0033		GB11954-PA	Metazoa	0.0005		GB15318-PA	Metazoa	0		GB13115-PA	Metazoa	0.0001
GB12222-PA	Other	0.0015		GB11956-PA	Metazoa	0.0002		GB15410-PA	Metazoa	0.0002		GB13135-PA	Metazoa	0.0004
GB12264-PA	Other	0.0017		GB11969-PA	Metazoa	0.003		GB15437-PA	Metazoa	0.0005		GB13140-PA	Metazoa	0
GB12290-PA	Other	0.0041		GB11976-PA	Other	0.0047		GB15708-PA	Metazoa	0.0004		GB13152-PA	Metazoa	0.0005
GB12297-PA	Metazoa	0.0022		GB12033-PA	Metazoa	0.0025		GB15715-PA	Metazoa	0		GB13158-PA	Metazoa	0.0002
GB12387-PA	Metazoa	0.0011		GB12035-PA	Metazoa	0		GB15719-PA	Metazoa	0.0004		GB13166-PA	Metazoa	0.0004
GB12417-PA	Metazoa	0		GB12066-PA	Other	0.0024		GB15921-PA	Metazoa	0.0004		GB13180-PA	Metazoa	0
GB12424-PA	Hymenoptera-Conserved	0.0096		GB12081-PA	Other	0		GB16080-PA	Metazoa	0.0002		GB13184-PA	Metazoa	0.0003
GB12427-PA	Other	0.0012		GB12114-PA	Metazoa	0.0001		GB16123-PA	Metazoa	0		GB13197-PA	Metazoa	0
GB12429-PA	Metazoa	0.0006		GB12214-PA	Metazoa	0.0054		GB16146-PA	Metazoa	0.0004		GB13198-PA	Metazoa	0.0009
GB12436-PA	Metazoa	0.0008		GB12231-PA	Metazoa	0		GB16165-PA	Other	0		GB13220-PA	Metazoa	0.0002
GB12480-PA	Metazoa	0.0017		GB12268-PA	Metazoa	0		GB16282-PA	Metazoa	0.0009		GB13223-PA	Metazoa	0
GB12499-PA	Metazoa	0.0036		GB12283-PA	Metazoa	0		GB16296-PA	Metazoa	0.0003		GB13292-PA	Metazoa	0.0002
GB12506-PA	Metazoa	0.0015		GB12289-PA	Metazoa	0.0003		GB16319-PA	Metazoa	0.0004		GB13388-PA	Other	0.0004
GB12537-PA	Other	0		GB12360-PA	Metazoa	0.0053		GB16363-PA	Metazoa	0.001		GB13421-PA	Metazoa	0
GB12540-PA	Metazoa	0.0026		GB12374-PA	Metazoa	0.0033		GB16613-PA	Metazoa	0.0001		GB13499-PA	Metazoa	0.0001
GB12557-PA	Other	0.0073		GB12375-PA	Metazoa	0.0002		GB16627-PA	Metazoa	0.001		GB13543-PA	Metazoa	0.0005
GB12580-PA	Other	0		GB12412-PA	Other	0.0009		GB16631-PA	Metazoa	0		GB13587-PA	Other	0
GB12645-PA	Metazoa	0.0007		GB12470-PA	Metazoa	0		GB16769-PA	Metazoa	0		GB13594-PA	Metazoa	0
GB12736-PA	Metazoa	0.0072		GB12495-PA	Other	0		GB16779-PA	Metazoa	0.0003		GB13601-PA	Insect	0
GB12746-PA	Other	0.0001		GB12561-PA	Metazoa	0.0001		GB17087-PA	Other	0.0004		GB13652-PA	Other	0
GB12790-PA	Metazoa	0.0001		GB12573-PA	Metazoa	0.0013		GB17094-PA	Other	0.001		GB13758-PA	Metazoa	0
GB12802-PA	Metazoa	0.0016		GB12575-PA	Other	0.0002		GB17259-PA	Other	0.0001		GB13771-PA	Other	0.0002
GB12807-PA	Metazoa	0.0062		GB12577-PA	Metazoa	0		GB17345-PA	Metazoa	0.0004		GB13967-PA	Other	0.0002
GB12842-PA	Metazoa	0.0087		GB12602-PA	Metazoa	0		GB17346-PA	Other	0.0005		GB13969-PA	Metazoa	0
GB12876-PA	Metazoa	0.0044		GB12607-PA	Metazoa	0		GB17397-PA	Other	0.0003		GB13980-PA	Metazoa	0.001
GB12878-PA	Other	0.003		GB12680-PA	Metazoa	0.0003		GB17486-PA	Metazoa	0.0001		GB13981-PA	Metazoa	0.0001
GB12879-PA	Metazoa	0.0001		GB12730-PA	Metazoa	0.00161		GB17640-PA	Metazoa	0.001		GB13999-PA	Other	0
GB12916-PA	Metazoa	0.0035		GB12739-PA	Metazoa	0.005		GB17665-PA	Other	0.0006		GB14012-PA	Metazoa	0.0001
GB12942-PA	Metazoa	0.001		GB12749-PA	Other	0.0051		GB17759-PA	Metazoa	0.0009		GB14095-PA	Metazoa	0.0003
GB12987-PA	Other	0.0005		GB12766-PA	Metazoa	0.0005		GB17897-PA	Metazoa	0.0005		GB14148-PA	Metazoa	0.0003
GB12996-PA	Metazoa	0.0001		GB12797-PA	Other	0.01		GB18027-PA	Metazoa	0		GB14152-PA	Other	0.0002
GB13027-PA	Metazoa	0.0104		GB12848-PA	Metazoa	0.0083		GB18123-PA	Metazoa	0.001		GB14263-PA	Other	0
GB13057-PA	Metazoa	0.0003		GB12857-PA	Other	0		GB18150-PA	Metazoa	0.0008		GB14341-PA	Metazoa	0.0006
GB13093-PA	Other	0.0019		GB12875-PA	Metazoa	0.0015		GB18177-PA	Hymenoptera-Conserved	0.0004		GB14454-PA	Other	0.0004
GB13104-PA	Metazoa	0.0031		GB12894-PA	Metazoa	0.0055		GB18225-PA	Other	0.001		GB14461-PA	Other	0
GB13117-PA	Metazoa	0.0065		GB12904-PA	Metazoa	0.0003		GB18260-PA	Metazoa	0.0004		GB14499-PA	Metazoa	0.0004
GB13157-PA	Insect	0.0002		GB12913-PA	Metazoa	0		GB18281-PA	Metazoa	0.0005		GB14534-PA	Metazoa	0.0002
GB13307-PA	Metazoa	0.0013		GB12929-PA	Metazoa	0		GB18362-PA	Metazoa	0.0007		GB14569-PA	Other	0
GB13312-PA	Metazoa	0.005		GB12932-PA	Metazoa	0		GB18699-PA	Metazoa	0.0002		GB14642-PA	Metazoa	0.0002
GB13371-PA	Metazoa	0.0097		GB12949-PA	Other	0		GB18808-PA	Metazoa	0.0002		GB14698-PA	Metazoa	0.0006
GB13411-PA	Metazoa	0		GB12967-PA	Metazoa	0.0097		GB18828-PA	Metazoa	0.001		GB14740-PA	Other	0
GB13430-PA	Metazoa	0.0048		GB12983-PA	Metazoa	0.0004		GB18921-PA	Metazoa	0.0006		GB14813-PA	Metazoa	0
GB13468-PA	Metazoa	0.0014		GB13015-PA	Other	0.004		GB18939-PA	Other	0		GB14867-PA	Metazoa	0
GB13516-PA	Metazoa	0.0049		GB13022-PA	Metazoa	0		GB19160-PA	Other	0.0002		GB14943-PA	Metazoa	0
GB13523-PA	Metazoa	0.0092		GB13043-PA	Metazoa	0.0047		GB19187-PA	Metazoa	0.0002		GB14956-PA	Metazoa	0
GB13539-PA	Metazoa	0.0088		GB13055-PA	Metazoa	0		GB19195-PA	Metazoa	0.0007		GB14972-PA	Metazoa	0.0001
GB13577-PA	Metazoa	0.0001		GB13066-PA	Other	0		GB19332-PA	Other	0.001		GB14975-PA	Other	0.0005
GB13603-PA	Metazoa	0.0052		GB13071-PA	Metazoa	0		GB19367-PA	Metazoa	0.001		GB15000-PA	Metazoa	0.0003
GB13604-PA	Metazoa	0.0001		GB13115-PA	Metazoa	0.0001		GB19371-PA	Metazoa	0.0004		GB15039-PA	Metazoa	0
GB13627-PA	Metazoa	0.0032		GB13135-PA	Metazoa	0.0004		GB19379-PA	Metazoa	0		GB15044-PA	Metazoa	0.0001
GB13629-PA	Metazoa	0.0056		GB13140-PA	Metazoa	0		GB19485-PA	Metazoa	0.001		GB15049-PA	Metazoa	0
GB13662-PA	Metazoa	0.0006		GB13152-PA	Metazoa	0.0005		GB19497-PA	Metazoa	0		GB15052-PA	Other	0.0001
GB13718-PA	Metazoa	0.0016		GB13158-PA	Metazoa	0.0002		GB19640-PA	Other	0.0004		GB15053-PA	Metazoa	0
GB13850-PA	Metazoa	0.0026		GB13166-PA	Metazoa	0.0004		GB19765-PA	Metazoa	0.0003		GB15235-PA	Other	0
GB13865-PA	Metazoa	0.0006		GB13180-PA	Metazoa	0		GB19857-PA	Metazoa	0		GB15299-PA	Metazoa	0.0006
GB13930-PA	Metazoa	0.0043		GB13184-PA	Metazoa	0.0003		GB19924-PA	Metazoa	0.0006		GB15414-PA	Metazoa	0.0005
GB13991-PA	Other	0.0003		GB13197-PA	Metazoa	0		GB20087-PA	Insect	0		GB15419-PA	Metazoa	0
GB14007-PA	Metazoa	0		GB13198-PA	Metazoa	0.0009		GB20090-PA	Metazoa	0.0004		GB15446-PA	Metazoa	0
GB14024-PA	Metazoa	0.0002		GB13220-PA	Metazoa	0.0002		GB20150-PA	Metazoa	0.0009		GB15448-PA	Other	0.0005
GB14059-PA	Metazoa	0.0052		GB13223-PA	Metazoa	0		GB30231-PA	Metazoa	0.0002		GB15494-PA	Orphan	0
GB14065-PA	Metazoa	0.0005		GB13237-PA	Metazoa	0.0015		GB84500-PA	Orphan	0.0003		GB15498-PA	Other	0
GB14154-PA	Metazoa	0.0009		GB13244-PA	Metazoa	0.0067		GB85257-PA	Orphan	0.0001		GB15513-PA	Metazoa	0.0008
GB14166-PA	Other	0.0004		GB13276-PA	Other	0.0019		GB86674-PA	Orphan	0.0005		GB15619-PA	Metazoa	0.0001
GB14183-PA	Metazoa	0.0001		GB13292-PA	Metazoa	0.0002		GB86984-PA	Orphan	0		GB15662-PA	Metazoa	0
GB14242-PA	Other	0.0017		GB13321-PA	Other	0.0018		GB87527-PA	Social-Ins	0.0003		GB15674-PA	Metazoa	0.0001
GB14269-PA	Metazoa	0.0003		GB13347-PA	Metazoa	0.0036		GB88238-PA	Orphan	0		GB15691-PA	Metazoa	0
GB14270-PA	Other	0.0039		GB13381-PA	Metazoa	0.0044		GB89150-PA	Orphan	0.0003		GB15706-PA	Metazoa	0
GB14283-PA	Metazoa	0.0045		GB13388-PA	Other	0.0004		GB90139-PA	Orphan	0.0003		GB15780-PA	Metazoa	0
GB14286-PA	Social-Ins	0.0033		GB13416-PA	Metazoa	0.0024		GB91046-PA	Orphan	0.001		GB15782-PA	Other	0.0001
GB14337-PA	Metazoa	0.0001		GB13421-PA	Metazoa	0		GB91639-PA	Orphan	0.0001		GB15827-PA	Metazoa	0.001
GB14361-PA	Other	0		GB13499-PA	Metazoa	0.0001		GB91895-PA	Orphan	0.0003		GB15841-PA	Insect	0
GB14374-PA	Other	0.0034		GB13531-PA	Metazoa	0.0018		GB93193-PA	Orphan	0		GB15916-PA	Other	0
GB14427-PA	Metazoa	0.0051		GB13540-PA	Metazoa	0.0012		GB93547-PA	Other	0.0006		GB15933-PA	Metazoa	0.0004
GB14452-PA	Metazoa	0.0005		GB13543-PA	Metazoa	0.0005		GB93772-PA	Orphan	0.0001		GB16025-PA	Other	0
GB14485-PA	Metazoa	0.0047		GB13576-PA	Metazoa	0.0098		GB95121-PA	Orphan	0.0004		GB16138-PA	Metazoa	0.0006
GB14520-PA	Metazoa	0.0001		GB13587-PA	Other	0		GB97540-PA	Orphan	0		GB16162-PA	Metazoa	0.001
GB14580-PA	Other	0.0058		GB13594-PA	Metazoa	0		GB97861-PA	Orphan	0		GB16187-PA	Metazoa	0
GB14584-PA	Metazoa	0.0003		GB13601-PA	Insect	0		GB98937-PA	Social-Ins	0		GB16189-PA	Metazoa	0.0003
GB14607-PA	Metazoa	0.0001		GB13621-PA	Metazoa	0.0015		GB99049-PA	Orphan	0.0003		GB16263-PA	Metazoa	0
GB14615-PA	Metazoa	0.0026		GB13652-PA	Other	0						GB16274-PA	Metazoa	0.0005
GB14637-PA	Metazoa	0.0054		GB13758-PA	Metazoa	0						GB16353-PA	Metazoa	0.0004
GB14647-PA	Other	0.0005		GB13770-PA	Metazoa	0.0012		Orphan	16	10.1911		GB16364-PA	Other	0
GB14772-PA	Metazoa	0.001		GB13771-PA	Other	0.0002		Hymenoptera-Other	1	0.636943		GB16424-PA	Metazoa	0.0001
GB14809-PA	Metazoa	0.0001		GB13778-PA	Metazoa	0.0052		Social-Insect	2	1.27389		GB16448-PA	Metazoa	0
GB14825-PA	Insect	0.0039		GB13817-PA	Metazoa	0.0054		Hymenoptera-Conserved	1	0.636943		GB16469-PA	Metazoa	0.0001
GB14849-PA	Metazoa	0.0048		GB13932-PA	Metazoa	0.0098		Insect	2	1.27389		GB16472-PA	Metazoa	0
GB14858-PA	Metazoa	0.0016		GB13967-PA	Other	0.0002		Metazoa	102	64.9682		GB16503-PA	Metazoa	0.0007
GB14907-PA	Metazoa	0.0071		GB13969-PA	Metazoa	0		Other	33	21.0191		GB16549-PA	Other	0
GB14945-PA	Metazoa	0.0064		GB13980-PA	Metazoa	0.001			157	100		GB16619-PA	Metazoa	0
GB14954-PA	Metazoa	0.007		GB13981-PA	Metazoa	0.0001						GB16628-PA	Other	0
GB14958-PA	Metazoa	0.0032		GB13987-PA	Metazoa	0.0067						GB16653-PA	Other	0
GB15110-PA	Other	0.0094		GB13997-PA	Other	0.0011		TRG	20			GB16656-PA	Other	0
GB15156-PA	Metazoa	0.0002		GB13999-PA	Other	0		Conserved	137			GB16747-PA	Other	0.0001
GB15167-PA	Metazoa	0.0084		GB14012-PA	Metazoa	0.0001			157			GB16786-PA	Metazoa	0
GB15169-PA	Metazoa	0.002		GB14016-PA	Other	0.0019						GB16882-PA	Metazoa	0.0002
GB15207-PA	Metazoa	0		GB14038-PA	Insect	0.0012						GB16889-PA	Metazoa	0
GB15217-PA	Metazoa	0.0003		GB14095-PA	Metazoa	0.0003						GB16897-PA	Other	0.0008
GB15261-PA	Other	0.002		GB14128-PA	Metazoa	0.0039						GB16909-PA	Metazoa	0
GB15277-PA	Metazoa	0.0005		GB14148-PA	Metazoa	0.0003						GB16910-PA	Metazoa	0.0003
GB15318-PA	Metazoa	0		GB14152-PA	Other	0.0002						GB16927-PA	Other	0
GB15356-PA	Metazoa	0.0033		GB14165-PA	Metazoa	0.0032						GB16948-PA	Metazoa	0
GB15410-PA	Metazoa	0.0002		GB14185-PA	Metazoa	0.0018						GB17015-PA	Other	0
GB15429-PA	Other	0.0016		GB14191-PA	Metazoa	0.0024						GB17102-PA	Other	0.0001
GB15437-PA	Metazoa	0.0005		GB14263-PA	Other	0						GB17125-PA	Metazoa	0
GB15468-PA	Metazoa	0.0039		GB14284-PA	Metazoa	0.0014						GB17165-PA	Metazoa	0.0003
GB15596-PA	Hymenoptera-Conserved	0.0038		GB14319-PA	Metazoa	0.0026						GB17166-PA	Metazoa	0.0001
GB15652-PA	Metazoa	0.0013		GB14328-PA	Metazoa	0.0031						GB17185-PA	Metazoa	0.0001
GB15708-PA	Metazoa	0.0004		GB14339-PA	Metazoa	0.01						GB17215-PA	Other	0
GB15709-PA	Metazoa	0.004		GB14341-PA	Metazoa	0.0006						GB17224-PA	Other	0
GB15715-PA	Metazoa	0		GB14401-PA	Metazoa	0.0024						GB17238-PA	Metazoa	0.0001
GB15719-PA	Metazoa	0.0004		GB14424-PA	Metazoa	0.0045						GB17250-PA	Metazoa	0
GB15750-PA	Other	0.0031		GB14454-PA	Other	0.0004						GB17251-PA	Metazoa	0
GB15908-PA	Metazoa	0.0061		GB14461-PA	Other	0						GB17290-PA	Other	0.0009
GB15921-PA	Metazoa	0.0004		GB14480-PA	Other	0.0027						GB17369-PA	Metazoa	0
GB16007-PA	Metazoa	0.0098		GB14499-PA	Metazoa	0.0004						GB17444-PA	Other	0
GB16009-PA	Other	0.004		GB14534-PA	Metazoa	0.0002						GB17473-PA	Metazoa	0
GB16047-PA	Metazoa	0.0084		GB14564-PA	Metazoa	0.0043						GB17489-PA	Other	0
GB16058-PA	Metazoa	0.0025		GB14569-PA	Other	0						GB17609-PA	Metazoa	0.0002
GB16080-PA	Metazoa	0.0002		GB14578-PA	Metazoa	0.002						GB17613-PA	Metazoa	0.0009
GB16100-PA	Metazoa	0.0053		GB14596-PA	Metazoa	0.0023						GB17676-PA	Metazoa	0.0003
GB16123-PA	Metazoa	0		GB14642-PA	Metazoa	0.0002						GB17677-PA	Other	0.0002
GB16143-PA	Metazoa	0.0053		GB14674-PA	Metazoa	0.0074						GB17701-PA	Metazoa	0.001
GB16144-PA	Metazoa	0.002		GB14680-PA	Other	0.0027						GB17716-PA	Metazoa	0
GB16146-PA	Metazoa	0.0004		GB14698-PA	Metazoa	0.0006						GB17793-PA	Metazoa	0
GB16163-PA	Other	0.0065		GB14710-PA	Metazoa	0.0038						GB17831-PA	Metazoa	0
GB16165-PA	Other	0		GB14719-PA	Metazoa	0.0049						GB17888-PA	Other	0
GB16208-PA	Metazoa	0.0052		GB14723-PA	Metazoa	0.0032						GB17938-PA	Metazoa	0.0008
GB16213-PA	Other	0.0016		GB14740-PA	Other	0						GB17981-PA	Social-Ins	0
GB16218-PA	Metazoa	0.0024		GB14813-PA	Metazoa	0						GB17986-PA	Other	0
GB16223-PA	Other	0.0081		GB14853-PA	Metazoa	0.0013						GB18030-PA	Other	0
GB16230-PA	Metazoa	0.0046		GB14867-PA	Metazoa	0						GB18076-PA	Metazoa	0
GB16231-PA	Metazoa	0.0066		GB14943-PA	Metazoa	0						GB18082-PA	Other	0
GB16252-PA	Metazoa	0.002		GB14948-PA	Other	0.0097						GB18090-PA	Metazoa	0
GB16271-PA	Other	0.0032		GB14956-PA	Metazoa	0						GB18138-PA	Metazoa	0
GB16282-PA	Metazoa	0.0009		GB14970-PA	Metazoa	0.0045						GB18167-PA	Other	0
GB16294-PA	Metazoa	0.0049		GB14972-PA	Metazoa	0.0001						GB18197-PA	Metazoa	0.0003
GB16296-PA	Metazoa	0.0003		GB14975-PA	Other	0.0005						GB18219-PA	Metazoa	0.0003
GB16319-PA	Metazoa	0.0004		GB14985-PA	Metazoa	0.0071						GB18249-PA	Metazoa	0.0003
GB16363-PA	Metazoa	0.001		GB14988-PA	Other	0.0016						GB18292-PA	Metazoa	0.0004
GB16613-PA	Metazoa	0.0001		GB15000-PA	Metazoa	0.0003						GB18300-PA	Other	0
GB16616-PA	Metazoa	0.0049		GB15039-PA	Metazoa	0						GB18305-PA	Metazoa	0.0004
GB16627-PA	Metazoa	0.001		GB15044-PA	Metazoa	0.0001						GB18347-PA	Other	0.0002
GB16631-PA	Metazoa	0		GB15049-PA	Metazoa	0						GB18394-PA	Metazoa	0.0001
GB16769-PA	Metazoa	0		GB15052-PA	Other	0.0001						GB18461-PA	Other	0
GB16779-PA	Metazoa	0.0003		GB15053-PA	Metazoa	0						GB18489-PA	Hymenoptera-Conserved	0.0004
GB16866-PA	Metazoa	0.002		GB15056-PA	Other	0.0011						GB18604-PA	Metazoa	0.0003
GB16885-PA	Metazoa	0.001		GB15198-PA	Other	0.0059						GB18719-PA	Metazoa	0
GB17087-PA	Other	0.0004		GB15204-PA	Metazoa	0.0024						GB18727-PA	Metazoa	0.0005
GB17094-PA	Other	0.001		GB15218-PA	Metazoa	0.0053						GB18750-PA	Metazoa	0.0002
GB17161-PA	Other	0.0027		GB15235-PA	Other	0						GB18800-PA	Metazoa	0.001
GB17175-PA	Metazoa	0.0074		GB15271-PA	Metazoa	0.0064						GB18819-PA	Other	0.0001
GB17242-PA	Other	0.0035		GB15281-PB	Other	0.0038						GB18894-PA	Metazoa	0.0001
GB17243-PA	Other	0.0012		GB15299-PA	Metazoa	0.0006						GB18905-PA	Metazoa	0.0003
GB17246-PA	Metazoa	0.0035		GB15310-PA	Other	0.0052						GB18912-PA	Metazoa	0.0009
GB17254-PA	Metazoa	0.007		GB15319-PA	Other	0.0019						GB18931-PA	Metazoa	0.0004
GB17259-PA	Other	0.0001		GB15335-PA	Metazoa	0.0028						GB18994-PA	Metazoa	0
GB17291-PA	Metazoa	0.0025		GB15414-PA	Metazoa	0.0005						GB19205-PA	Metazoa	0.0003
GB17303-PA	Metazoa	0.006		GB15419-PA	Metazoa	0						GB19207-PA	Other	0
GB17328-PA	Metazoa	0.0032		GB15423-PA	Metazoa	0.0041						GB19255-PA	Insect	0
GB17345-PA	Metazoa	0.0004		GB15431-PA	Other	0.0026						GB19266-PA	Metazoa	0
GB17346-PA	Other	0.0005		GB15446-PA	Metazoa	0						GB19273-PA	Metazoa	0
GB17372-PA	Orphan	0.0086		GB15448-PA	Other	0.0005						GB19293-PA	Metazoa	0.0006
GB17383-PA	Metazoa	0.0088		GB15457-PA	Metazoa	0.0022						GB19297-PA	Hymenoptera-Conserved	0
GB17397-PA	Other	0.0003		GB15494-PA	Orphan	0						GB19301-PA	Other	0.0001
GB17486-PA	Metazoa	0.0001		GB15498-PA	Other	0						GB19363-PA	Metazoa	0
GB17502-PA	Metazoa	0.0014		GB15513-PA	Metazoa	0.0008						GB19380-PA	Metazoa	0.0002
GB17563-PA	Metazoa	0.0097		GB15524-PA	Metazoa	0.0093						GB19391-PA	Other	0
GB17640-PA	Metazoa	0.001		GB15541-PA	Other	0.0028						GB19405-PA	Metazoa	0.0001
GB17653-PA	Metazoa	0.0031		GB15581-PA	Metazoa	0.005						GB19478-PA	Metazoa	0
GB17665-PA	Other	0.0006		GB15595-PA	Metazoa	0.0013						GB19550-PA	Metazoa	0
GB17711-PA	Other	0.0033		GB15613-PA	Metazoa	0.009						GB19644-PA	Metazoa	0
GB17739-PA	Metazoa	0.0021		GB15619-PA	Metazoa	0.0001						GB19657-PA	Metazoa	0.0001
GB17742-PA	Metazoa	0.0028		GB15662-PA	Metazoa	0						GB19670-PA	Metazoa	0
GB17759-PA	Metazoa	0.0009		GB15674-PA	Metazoa	0.0001						GB19683-PA	Metazoa	0
GB17797-PA	Metazoa	0.0069		GB15691-PA	Metazoa	0						GB19724-PA	Metazoa	0
GB17811-PA	Metazoa	0.0012		GB15706-PA	Metazoa	0						GB19742-PA	Other	0
GB17838-PA	Metazoa	0.0032		GB15718-PA	Metazoa	0.0083						GB19745-PA	Other	0
GB17866-PA	Metazoa	0.0056		GB15772-PA	Metazoa	0.0016						GB19766-PA	Metazoa	0
GB17867-PA	Metazoa	0.0063		GB15780-PA	Metazoa	0						GB19800-PA	Metazoa	0
GB17897-PA	Metazoa	0.0005		GB15782-PA	Other	0.0001						GB19840-PA	Metazoa	0.0001
GB17930-PA	Other	0.0034		GB15784-PA	Other	0.0023						GB19897-PA	Other	0
GB17948-PA	Metazoa	0.0017		GB15809-PA	Other	0.0078						GB19923-PA	Metazoa	0.0007
GB17964-PA	Metazoa	0.0059		GB15827-PA	Metazoa	0.001						GB19934-PA	Other	0.0001
GB17995-PA	Other	0.0026		GB15834-PA	Metazoa	0.0048						GB19939-PA	Metazoa	0.0005
GB17998-PA	Metazoa	0.0064		GB15841-PA	Insect	0						GB20023-PA	Other	0.0001
GB18027-PA	Metazoa	0		GB15855-PA	Metazoa	0.0082						GB20034-PA	Metazoa	0.0008
GB18123-PA	Metazoa	0.001		GB15916-PA	Other	0						GB20108-PA	Metazoa	0
GB18128-PA	Other	0.0091		GB15933-PA	Metazoa	0.0004						GB20114-PA	Metazoa	0.0003
GB18150-PA	Metazoa	0.0008		GB15952-PA	Metazoa	0.0025						GB84526-PA	Orphan	0
GB18177-PA	Hymenoptera-Conserved	0.0004		GB16025-PA	Other	0						GB86477-PA	Orphan	0
GB18185-PA	Other	0.0057		GB16072-PA	Metazoa	0.0011						GB87787-PA	Orphan	0.0005
GB18186-PA	Metazoa	0.01		GB16101-PA	Other	0.0099						GB88686-PA	Orphan	0.0002
GB18225-PA	Other	0.001		GB16138-PA	Metazoa	0.0006						GB90013-PA	Hymenoptera-Conserved	0
GB18260-PA	Metazoa	0.0004		GB16162-PA	Metazoa	0.001						GB93530-PA	Social-Ins	0
GB18281-PA	Metazoa	0.0005		GB16187-PA	Metazoa	0						GB94197-PA	Orphan	0.0001
GB18362-PA	Metazoa	0.0007		GB16189-PA	Metazoa	0.0003						GB97144-PA	Other	0
GB18367-PA	Metazoa	0.0012		GB16215-PA	Metazoa	0.0024						GB99770-PA	Social-Ins	0.0005
GB18395-PA	Metazoa	0.0059		GB16240-PA	Other	0.0051
GB18519-PA	Metazoa	0.0035		GB16263-PA	Metazoa	0
GB18541-PA	Metazoa	0.002		GB16274-PA	Metazoa	0.0005
GB18699-PA	Metazoa	0.0002		GB16276-PA	Metazoa	0.0023						Orphan	6	1.20724
GB18713-PA	Metazoa	0.007		GB16353-PA	Metazoa	0.0004						Hymenoptera-Other	0	0
GB18759-PA	Other	0.0034		GB16358-PA	Other	0.0039						Social-Insect	3	0.603622
GB18787-PA	Other	0.0014		GB16364-PA	Other	0						Hymenoptera-Conserved	3	0.603622
GB18808-PA	Metazoa	0.0002		GB16377-PA	Metazoa	0.0066						Insect	5	1.00604
GB18810-PA	Metazoa	0.0099		GB16424-PA	Metazoa	0.0001						Metazoa	184	37.0221
GB18828-PA	Metazoa	0.001		GB16443-PA	Metazoa	0.0021						Other	74	14.8893
GB18842-PA	Metazoa	0.0027		GB16448-PA	Metazoa	0							275
GB18857-PA	Metazoa	0.0091		GB16460-PA	Metazoa	0.0042
GB18921-PA	Metazoa	0.0006		GB16469-PA	Metazoa	0.0001
GB18939-PA	Other	0		GB16472-PA	Metazoa	0
GB18965-PA	Metazoa	0.0058		GB16482-PA	Metazoa	0.0074
GB19103-PA	Metazoa	0.0041		GB16503-PA	Metazoa	0.0007
GB19160-PA	Other	0.0002		GB16526-PA	Metazoa	0.0022
GB19187-PA	Metazoa	0.0002		GB16543-PA	Other	0.0032
GB19195-PA	Metazoa	0.0007		GB16549-PA	Other	0
GB19254-PA	Metazoa	0.0047		GB16576-PA	Other	0.0073
GB19264-PA	Metazoa	0.0014		GB16584-PA	Metazoa	0.0045
GB19330-PA	Metazoa	0.023		GB16619-PA	Metazoa	0
GB19332-PA	Other	0.001		GB16628-PA	Other	0
GB19365-PA	Metazoa	0.0093		GB16653-PA	Other	0
GB19367-PA	Metazoa	0.001		GB16656-PA	Other	0
GB19371-PA	Metazoa	0.0004		GB16729-PA	Metazoa	0.0013
GB19379-PA	Metazoa	0		GB16747-PA	Other	0.0001
GB19437-PA	Metazoa	0.0063		GB16752-PA	Metazoa	0.0061
GB19485-PA	Metazoa	0.001		GB16764-PA	Other	0.002
GB19497-PA	Metazoa	0		GB16786-PA	Metazoa	0
GB19526-PA	Other	0.0017		GB16859-PA	Metazoa	0.0076
GB19639-PA	Metazoa	0.0093		GB16882-PA	Metazoa	0.0002
GB19640-PA	Other	0.0004		GB16889-PA	Metazoa	0
GB19650-PA	Metazoa	0.0017		GB16897-PA	Other	0.0008
GB19671-PA	Other	0.0011		GB16909-PA	Metazoa	0
GB19738-PA	Metazoa	0.0029		GB16910-PA	Metazoa	0.0003
GB19765-PA	Metazoa	0.0003		GB16927-PA	Other	0
GB19767-PA	Other	0.007		GB16940-PA	Metazoa	0.0015
GB19857-PA	Metazoa	0		GB16948-PA	Metazoa	0
GB19870-PA	Metazoa	0.0026		GB16978-PA	Metazoa	0.0062
GB19918-PA	Metazoa	0.0017		GB16992-PA	Metazoa	0.0015
GB19924-PA	Metazoa	0.0006		GB17015-PA	Other	0
GB19930-PA	Metazoa	0.0046		GB17054-PA	Metazoa	0.0013
GB19996-PA	Metazoa	0.0083		GB17102-PA	Other	0.0001
GB20021-PA	Metazoa	0.0093		GB17120-PA	Metazoa	0.003
GB20033-PA	Metazoa	0.0066		GB17125-PA	Metazoa	0
GB20036-PA	Metazoa	0.002		GB17165-PA	Metazoa	0.0003
GB20085-PA	Metazoa	0.0025		GB17166-PA	Metazoa	0.0001
GB20087-PA	Insect	0		GB17185-PA	Metazoa	0.0001
GB20090-PA	Metazoa	0.0004		GB17192-PA	Metazoa	0.0051
GB20150-PA	Metazoa	0.0009		GB17213-PA	Metazoa	0.0055
GB30231-PA	Metazoa	0.0002		GB17215-PA	Other	0
GB30521-PA	Other	0.0037		GB17224-PA	Other	0
GB84500-PA	Orphan	0.0003		GB17238-PA	Metazoa	0.0001
GB85257-PA	Orphan	0.0001		GB17250-PA	Metazoa	0
GB85540-PA	Orphan	0.0099		GB17251-PA	Metazoa	0
GB85565-PA	Orphan	0.0067		GB17273-PA	Metazoa	0.0052
GB86094-PA	Orphan	0.0033		GB17290-PA	Other	0.0009
GB86358-PA	Hymenoptera-Conserved	0.0082		GB17369-PA	Metazoa	0
GB86674-PA	Orphan	0.0005		GB17412-PA	Metazoa	0.0052
GB86984-PA	Orphan	0		GB17444-PA	Other	0
GB87527-PA	Social-Ins	0.0003		GB17450-PA	Metazoa	0.0057
GB88189-PA	Orphan	0.0021		GB17469-PA	Metazoa	0.0065
GB88238-PA	Orphan	0		GB17473-PA	Metazoa	0
GB88314-PA	Orphan	0.0087		GB17489-PA	Other	0
GB89150-PA	Orphan	0.0003		GB17499-PA	Metazoa	0.004
GB90139-PA	Orphan	0.0003		GB17508-PA	Metazoa	0.0017
GB91046-PA	Orphan	0.001		GB17530-PA	Metazoa	0.0025
GB91106-PA	Orphan	0.0089		GB17609-PA	Metazoa	0.0002
GB91639-PA	Orphan	0.0001		GB17613-PA	Metazoa	0.0009
GB91895-PA	Orphan	0.0003		GB17615-PA	Metazoa	0.0034
GB93193-PA	Orphan	0		GB17626-PA	Metazoa	0.0018
GB93547-PA	Other	0.0006		GB17628-PA	Metazoa	0.0023
GB93772-PA	Orphan	0.0001		GB17641-PA	Metazoa	0.0028
GB94142-PA	Orphan	0.0057		GB17676-PA	Metazoa	0.0003
GB94913-PA	Orphan	0.0014		GB17677-PA	Other	0.0002
GB94928-PA	Orphan	0.0081		GB17701-PA	Metazoa	0.001
GB95121-PA	Orphan	0.0004		GB17712-PA	Metazoa	0.0016
GB95332-PA	Orphan	0.0041		GB17716-PA	Metazoa	0
GB95465-PA	Orphan	0.009		GB17790-PA	Other	0.0058
GB96007-PA	Metazoa	0.0011		GB17793-PA	Metazoa	0
GB96341-PA	Other	0.0046		GB17831-PA	Metazoa	0
GB97540-PA	Orphan	0		GB17840-PA	Metazoa	0.0023
GB97861-PA	Orphan	0		GB17844-PA	Other	0.0011
GB98119-PA	Orphan	0.0051		GB17888-PA	Other	0
GB98297-PA	Other	0.0068		GB17938-PA	Metazoa	0.0008
GB98937-PA	Social-Ins	0		GB17981-PA	Social-Ins	0
GB99049-PA	Orphan	0.0003		GB17986-PA	Other	0
				GB18004-PA	Metazoa	0.0036
				GB18011-PA	Metazoa	0.0091
Orphan	29	7.98898		GB18028-PA	Metazoa	0.0055
Hymenoptera-Other	1	0.275482		GB18030-PA	Other	0
Social-Insect	3	0.826446		GB18044-PA	Other	0.0034
Hymenoptera-Conserved	4	1.10193		GB18047-PA	Metazoa	0.0014
Insect	4	1.10193		GB18076-PA	Metazoa	0
Metazoa	244	67.2176		GB18082-PA	Other	0
Other	78	21.4876		GB18090-PA	Metazoa	0
	363	100		GB18106-PA	Metazoa	0.0061
				GB18132-PA	Other	0.0071
				GB18138-PA	Metazoa	0
TRG	37			GB18167-PA	Other	0
Conserved	326			GB18197-PA	Metazoa	0.0003
	363			GB18206-PA	Metazoa	0.0051
				GB18219-PA	Metazoa	0.0003
				GB18249-PA	Metazoa	0.0003
				GB18292-PA	Metazoa	0.0004
				GB18300-PA	Other	0
				GB18305-PA	Metazoa	0.0004
				GB18307-PA	Metazoa	0.0084
				GB18326-PA	Metazoa	0.0012
				GB18347-PA	Other	0.0002
				GB18381-PA	Metazoa	0.0031
				GB18394-PA	Metazoa	0.0001
				GB18404-PA	Metazoa	0.0096
				GB18408-PA	Metazoa	0.0058
				GB18417-PA	Metazoa	0.0034
				GB18446-PA	Metazoa	0.0047
				GB18461-PA	Other	0
				GB18489-PA	Hymenoptera-Conserved	0.0004
				GB18553-PA	Metazoa	0.0056
				GB18577-PA	Metazoa	0.004
				GB18604-PA	Metazoa	0.0003
				GB18709-PA	Insect	0.0021
				GB18719-PA	Metazoa	0
				GB18727-PA	Metazoa	0.0005
				GB18750-PA	Metazoa	0.0002
				GB18753-PA	Metazoa	0.0095
				GB18800-PA	Metazoa	0.001
				GB18819-PA	Other	0.0001
				GB18838-PA	Metazoa	0.002
				GB18850-PA	Metazoa	0.0058
				GB18894-PA	Metazoa	0.0001
				GB18905-PA	Metazoa	0.0003
				GB18912-PA	Metazoa	0.0009
				GB18931-PA	Metazoa	0.0004
				GB18994-PA	Metazoa	0
				GB19002-PA	Metazoa	0.0024
				GB19004-PA	Metazoa	0.0083
				GB19060-PA	Metazoa	0.0054
				GB19085-PA	Metazoa	0.0036
				GB19164-PA	Metazoa	0.0017
				GB19166-PA	Metazoa	0.0045
				GB19171-PA	Metazoa	0.0038
				GB19197-PA	Metazoa	0.0074
				GB19205-PA	Metazoa	0.0003
				GB19207-PA	Other	0
				GB19255-PA	Insect	0
				GB19266-PA	Metazoa	0
				GB19273-PA	Metazoa	0
				GB19276-PA	Metazoa	0.0016
				GB19277-PA	Other	0.0061
				GB19293-PA	Metazoa	0.0006
				GB19297-PA	Hymenoptera-Conserved	0
				GB19301-PA	Other	0.0001
				GB19351-PA	Metazoa	0.0025
				GB19359-PA	Metazoa	0.0084
				GB19363-PA	Metazoa	0
				GB19380-PA	Metazoa	0.0002
				GB19391-PA	Other	0
				GB19397-PA	Other	0.0064
				GB19405-PA	Metazoa	0.0001
				GB19478-PA	Metazoa	0
				GB19510-PA	Metazoa	0.0024
				GB19550-PA	Metazoa	0
				GB19553-PA	Metazoa	0.0019
				GB19559-PA	Metazoa	0.0012
				GB19632-PA	Other	0.0094
				GB19644-PA	Metazoa	0
				GB19657-PA	Metazoa	0.0001
				GB19670-PA	Metazoa	0
				GB19683-PA	Metazoa	0
				GB19724-PA	Metazoa	0
				GB19727-PA	Other	0.0069
				GB19742-PA	Other	0
				GB19745-PA	Other	0
				GB19752-PA	Other	0.0016
				GB19766-PA	Metazoa	0
				GB19797-PA	Metazoa	0.0025
				GB19800-PA	Metazoa	0
				GB19806-PA	Other	0.0089
				GB19819-PA	Metazoa	0.0061
				GB19837-PA	Metazoa	0.0045
				GB19840-PA	Metazoa	0.0001
				GB19841-PA	Other	0.0054
				GB19885-PA	Metazoa	0.0061
				GB19897-PA	Other	0
				GB19923-PA	Metazoa	0.0007
				GB19934-PA	Other	0.0001
				GB19939-PA	Metazoa	0.0005
				GB19946-PA	Metazoa	0.0052
				GB19988-PA	Other	0.0045
				GB20013-PA	Metazoa	0.0064
				GB20023-PA	Other	0.0001
				GB20034-PA	Metazoa	0.0008
				GB20076-PA	Metazoa	0.0026
				GB20108-PA	Metazoa	0
				GB20114-PA	Metazoa	0.0003
				GB20140-PA	Metazoa	0.003
				GB30518-PA	Metazoa	0.0086
				GB84526-PA	Orphan	0
				GB85416-PA	Other	0.0051
				GB86477-PA	Orphan	0
				GB86901-PA	Metazoa	0.0038
				GB87395-PA	Hymenoptera-Conserved	0.0092
				GB87787-PA	Orphan	0.0005
				GB88686-PA	Orphan	0.0002
				GB90013-PA	Hymenoptera-Conserved	0
				GB90870-PA	Orphan	0.0062
				GB91214-PA	Orphan	0.0068
				GB93530-PA	Social-Ins	0
				GB94197-PA	Orphan	0.0001
				GB94464-PA	Orphan	0.0063
				GB96605-PA	Orphan	0.0038
				GB96743-PA	Orphan	0.002
				GB97144-PA	Other	0
				GB99119-PA	Orphan	0.0024
				GB99361-PA	Orphan	0.0057
				GB99770-PA	Social-Ins	0.0005
				Orphan	13	2.61569
				Hymenoptera-Other	1	0.201207
				Social-Insect	3	0.603622
				Hymenoptera-Conserved	4	0.804829
				Insect	7	1.40845
				Metazoa	343	69.0141
				Other	122	24.5473
					493
